# Supplementary material for: Crystal structure of 4-meth­oxy­quinazoline
Source: Acta Crystallogr Sect E Struct Rep Online. 2014 Nov 21;70(Pt 12):o1279. doi: 10.1107/S1600536814025082 (PMC4257374; doi:10.1107/S1600536814025082)
Supplement: Supplementary file 1 [file e-70-o1279-sup1.cif]

##############################################################################
#                                                                            #
# This CIF contains the data in a paper accepted for publication in          #
# Acta Crystallographica Section E. It conforms to the requirements of       #
# Notes for Authors for Acta Crystallographica Section E, and has been       #
# peer reviewed under the auspices of the IUCr Commission on Journals.       #
#                                                                            #
# Full details of the Crystallographic Information File format               #
# are given in the paper "The Crystallographic Information File (CIF):       #
# a New Standard Archive File for Crystallography" by S. R. Hall, F. H.      #
# Allen and I. D. Brown [Acta Cryst. (1991), A47, 655-685].                  #
#                                                                            #
# The current version of the core CIF dictionary is obtainable from          #
# ftp://ftp.iucr.org/pub/cif_core.dic.                                       #
#                                                                            #
# Software is freely available for graphical display of the structure(s)     #
# in this CIF. For information consult the CIF software page                 #
# http://www.iucr.org/resources/cif/software.                                #
#                                                                            #
# This file may be used for bona fide research purposes within the           #
# scientific community so long as proper attribution is given to the journal # 
# article from which it was obtained.                                        #
#                                                                            #
##############################################################################
data_I
_audit_creation_method     SHELXL-2013
_database_code_depnum_ccdc_archive     'CCDC 1034363'
_chemical_name_systematic
;
4-Methoxyquinazoline
;
_chemical_name_common     ?
_chemical_formula_moiety     'C9 H8 N2 O'
_chemical_formula_sum     'C9 H8 N2 O'
_chemical_formula_iupac     'C9 H8 N2 O'
_chemical_formula_weight     160.17
_chemical_melting_point     ?
_shelx_space_group_comment
;
The symmetry employed for this shelxl refinement is uniquely defined
by the following loop, which should always be used as a source of
symmetry information in preference to the above space-group names.
They are only intended as comments.
;
_space_group_crystal_system     monoclinic
_space_group_name_H-M_alt     'P 21'
_space_group_name_Hall     'P 2yb'
loop_
    _space_group_symop_operation_xyz
    'x, y, z'
    '-x, y+1/2, -z'
_cell_length_a     6.9590(6)
_cell_length_b     4.0517(3)
_cell_length_c     13.5858(12)
_cell_angle_alpha     90
_cell_angle_beta     91.754(8)
_cell_angle_gamma     90
_cell_volume     382.88(6)
_cell_formula_units_Z     2
_cell_measurement_reflns_used     1311
_cell_measurement_theta_min     3.25
_cell_measurement_theta_max     67.68
_cell_measurement_temperature     150(2)
_exptl_crystal_description     needle
_exptl_crystal_colour     colourless
_exptl_crystal_size_max     0.568
_exptl_crystal_size_mid     0.115
_exptl_crystal_size_min     0.082
_exptl_crystal_density_diffrn     1.389
_exptl_crystal_density_meas     ?
_exptl_crystal_density_method     ?
_exptl_crystal_F_000     168
_exptl_absorpt_coefficient_mu     0.765
_exptl_absorpt_correction_type     gaussian
_exptl_absorpt_process_details
;
(CrysAlis PRO; Agilent, 2014)
;
_shelx_estimated_absorpt_T_min     0.671
_shelx_estimated_absorpt_T_max     0.940
_exptl_absorpt_correction_T_min     0.641
_exptl_absorpt_correction_T_max     0.895
_exptl_special_details
;
Absorption correction: CrysAlisPro, Agilent Technologies,
Version 1.171.37.33 (release 27-03-2014 CrysAlis171 .NET)
(compiled Mar 27 2014,17:12:48)
Numerical absorption correction based on gaussian integration over
a multifaceted crystal model
Empirical absorption correction using spherical harmonics,
implemented in SCALE3 ABSPACK scaling algorithm.
;
_diffrn_ambient_temperature     150(2)
_diffrn_radiation_type     CuK\a
_diffrn_radiation_wavelength     1.54184
_diffrn_measurement_device_type
                                   'Agilent SuperNova (Dual, Cu at zero, Atlas)'
_diffrn_measurement_method     '\w scans'
_diffrn_detector_area_resol_mean     ?
_diffrn_reflns_number     2166
_diffrn_reflns_av_R_equivalents     0.0400
_diffrn_reflns_theta_min     3.254
_diffrn_reflns_theta_max     74.600
_diffrn_reflns_theta_full     67.684
_diffrn_measured_fraction_theta_max     0.973
_diffrn_measured_fraction_theta_full     0.996
_diffrn_reflns_limit_h_min     -8
_diffrn_reflns_limit_h_max     8
_diffrn_reflns_limit_k_min     -4
_diffrn_reflns_limit_k_max     5
_diffrn_reflns_limit_l_min     -11
_diffrn_reflns_limit_l_max     16
_diffrn_standards_number     0
_diffrn_standards_interval_count     0
_diffrn_standards_decay_%     0
_refine_special_details     ?
_reflns_number_total     1435
_reflns_number_gt     1311
_reflns_threshold_expression     I>2\s(I)
_refine_ls_structure_factor_coef     Fsqd
_refine_ls_matrix_type     full
_refine_ls_R_factor_all     0.0584
_refine_ls_R_factor_gt     0.0538
_refine_ls_wR_factor_gt     0.1534
_refine_ls_wR_factor_ref     0.1585
_refine_ls_goodness_of_fit_ref     1.075
_refine_ls_restrained_S_all     1.075
_refine_ls_number_reflns     1435
_refine_ls_number_parameters     110
_refine_ls_number_restraints     1
_refine_ls_hydrogen_treatment     constr
_refine_ls_weighting_scheme     calc
_refine_ls_weighting_details
              'w=1/[\s^2^(Fo^2^)+(0.1100P)^2^+0.0483P] where P=(Fo^2^+2Fc^2^)/3'
_atom_sites_solution_hydrogens     geom
_atom_sites_solution_primary     ?
_atom_sites_solution_secondary     ?
_refine_ls_shift/su_max     0.000
_refine_ls_shift/su_mean     0.000
_refine_diff_density_max     0.240
_refine_diff_density_min     -0.233
_refine_ls_extinction_method     none
_refine_ls_extinction_coef     .
_refine_ls_abs_structure_details     none
loop_
    _atom_type_symbol
    _atom_type_description
    _atom_type_scat_dispersion_real
    _atom_type_scat_dispersion_imag
    _atom_type_scat_source
    'C' 'C' 0.0181 0.0091
                         'International Tables Vol C Tables 4.2.6.8 and 6.1.1.4'
    'H' 'H' 0.0000 0.0000
                         'International Tables Vol C Tables 4.2.6.8 and 6.1.1.4'
    'N' 'N' 0.0311 0.0180
                         'International Tables Vol C Tables 4.2.6.8 and 6.1.1.4'
    'O' 'O' 0.0492 0.0322
                         'International Tables Vol C Tables 4.2.6.8 and 6.1.1.4'
_computing_data_collection
;
CrysAlis PRO (Agilent, 2014)
;
_computing_cell_refinement
;
CrysAlis PRO (Agilent, 2014)
;
_computing_data_reduction
;
CrysAlis PRO (Agilent, 2014)
;
_computing_structure_solution
;
SHELXS2013 (Sheldrick, 2008)
;
_computing_structure_refinement
;
SHELXL2013 (Sheldrick, 2008)
;
_computing_molecular_graphics
;
ORTEP-3 for Windows (Farrugia, 2012)
;
_computing_publication_material
;
WinGX (Farrugia, 2012) and CHEMDRAW Ultra (Cambridge Soft, 2001)
;
loop_
    _atom_site_type_symbol
    _atom_site_label
    _atom_site_fract_x
    _atom_site_fract_y
    _atom_site_fract_z
    _atom_site_U_iso_or_equiv
    _atom_site_adp_type
    _atom_site_calc_flag
    _atom_site_occupancy
    _atom_site_disorder_assembly
    _atom_site_disorder_group
    C C1 -0.1179(5) 0.8736(9) 0.7198(2) 0.0403(8) Uani d 1 . .
    H H1 -0.2391 0.7831 0.7078 0.048 Uiso calc 1 . .
    C C2 0.1829(4) 0.9515(7) 0.6650(2) 0.0330(7) Uani d 1 . .
    C C3 0.2338(4) 1.1283(7) 0.7527(2) 0.0330(7) Uani d 1 . .
    C C4 0.0855(4) 1.1608(7) 0.8208(2) 0.0349(7) Uani d 1 . .
    C C5 0.1265(5) 1.3290(8) 0.9096(3) 0.0426(8) Uani d 1 . .
    H H5 0.0308 1.3526 0.9554 0.051 Uiso calc 1 . .
    C C6 0.3034(5) 1.4570(8) 0.9292(2) 0.0431(8) Uani d 1 . .
    H H6 0.3276 1.5675 0.9883 0.052 Uiso calc 1 . .
    C C7 0.4520(5) 1.4246(10) 0.8608(3) 0.0411(7) Uani d 1 . .
    H H7 0.5731 1.5127 0.8751 0.049 Uiso calc 1 . .
    C C8 0.4169(5) 1.2640(7) 0.7739(2) 0.0364(7) Uani d 1 . .
    H H8 0.5138 1.2440 0.7287 0.044 Uiso calc 1 . .
    C C9 0.2674(5) 0.7530(9) 0.5079(3) 0.0433(8) Uani d 1 . .
    H H9A 0.1669 0.8757 0.4745 0.065 Uiso calc 1 . .
    H H9B 0.2226 0.5340 0.5215 0.065 Uiso calc 1 . .
    H H9C 0.3771 0.7410 0.4669 0.065 Uiso calc 1 . .
    N N1 -0.0945(4) 1.0312(7) 0.8028(2) 0.0412(7) Uani d 1 . .
    N N2 0.0121(4) 0.8237(6) 0.6479(2) 0.0378(7) Uani d 1 . .
    O O1 0.3208(3) 0.9159(6) 0.59930(16) 0.0381(6) Uani d 1 . .
loop_
    _atom_site_aniso_label
    _atom_site_aniso_U_11
    _atom_site_aniso_U_22
    _atom_site_aniso_U_33
    _atom_site_aniso_U_12
    _atom_site_aniso_U_13
    _atom_site_aniso_U_23
    C1 0.0293(13) 0.0351(16) 0.0562(19) -0.0019(13) -0.0033(12) 0.0037(15)
    C2 0.0334(14) 0.0278(15) 0.0374(15) 0.0007(13) -0.0059(11) 0.0054(12)
    C3 0.0310(14) 0.0268(14) 0.0408(15) 0.0051(11) -0.0036(12) 0.0073(12)
    C4 0.0356(16) 0.0283(15) 0.0405(16) 0.0033(13) -0.0020(12) 0.0071(13)
    C5 0.0473(18) 0.0386(17) 0.0423(18) 0.0053(15) 0.0052(14) 0.0023(15)
    C6 0.0528(19) 0.0364(18) 0.0396(17) 0.0030(15) -0.0075(14) -0.0008(14)
    C7 0.0367(14) 0.0373(16) 0.0486(17) 0.0006(14) -0.0104(12) 0.0020(14)
    C8 0.0327(14) 0.0346(16) 0.0416(18) 0.0033(13) -0.0051(12) 0.0057(14)
    C9 0.0445(17) 0.0437(18) 0.0414(17) 0.0051(16) -0.0052(13) -0.0020(14)
    N1 0.0336(13) 0.0372(14) 0.0528(17) -0.0001(11) 0.0023(11) 0.0013(13)
    N2 0.0346(13) 0.0336(14) 0.0446(14) -0.0001(10) -0.0084(11) 0.0044(11)
    O1 0.0346(10) 0.0430(13) 0.0367(11) -0.0004(11) -0.0016(8) -0.0004(10)
_geom_special_details
;
All e.s.d.'s (except the e.s.d. in the dihedral angle between two l.s. planes)
are estimated using the full covariance matrix. The cell e.s.d.'s are taken
into account individually in the estimation of e.s.d.'s in distances, angles
and torsion angles; correlations between e.s.d.'s in cell parameters are only
used when they are defined by crystal symmetry. An approximate (isotropic)
treatment of cell e.s.d.'s is used for estimating e.s.d.'s involving l.s.
planes.
;
loop_
    _geom_bond_atom_site_label_1
    _geom_bond_atom_site_label_2
    _geom_bond_site_symmetry_2
    _geom_bond_distance
    _geom_bond_publ_flag
    C1 N1 . 1.302(4) ?
    C1 N2 . 1.366(4) ?
    C1 H1 . 0.9300 ?
    C2 N2 . 1.311(4) ?
    C2 O1 . 1.338(4) ?
    C2 C3 . 1.425(4) ?
    C3 C8 . 1.409(4) ?
    C3 C4 . 1.413(4) ?
    C4 N1 . 1.373(4) ?
    C4 C5 . 1.407(5) ?
    C5 C6 . 1.355(5) ?
    C5 H5 . 0.9300 ?
    C6 C7 . 1.417(5) ?
    C6 H6 . 0.9300 ?
    C7 C8 . 1.363(5) ?
    C7 H7 . 0.9300 ?
    C8 H8 . 0.9300 ?
    C9 O1 . 1.445(4) ?
    C9 H9A . 0.9600 ?
    C9 H9B . 0.9600 ?
    C9 H9C . 0.9600 ?
loop_
    _geom_angle_atom_site_label_1
    _geom_angle_atom_site_label_2
    _geom_angle_atom_site_label_3
    _geom_angle_site_symmetry_1
    _geom_angle_site_symmetry_3
    _geom_angle
    _geom_angle_publ_flag
    N1 C1 N2 . . 128.6(3) ?
    N1 C1 H1 . . 115.7 ?
    N2 C1 H1 . . 115.7 ?
    N2 C2 O1 . . 120.3(3) ?
    N2 C2 C3 . . 123.2(3) ?
    O1 C2 C3 . . 116.5(2) ?
    C8 C3 C4 . . 120.2(3) ?
    C8 C3 C2 . . 124.6(3) ?
    C4 C3 C2 . . 115.2(3) ?
    N1 C4 C5 . . 119.8(3) ?
    N1 C4 C3 . . 121.9(3) ?
    C5 C4 C3 . . 118.2(3) ?
    C6 C5 C4 . . 120.9(3) ?
    C6 C5 H5 . . 119.6 ?
    C4 C5 H5 . . 119.6 ?
    C5 C6 C7 . . 120.8(3) ?
    C5 C6 H6 . . 119.6 ?
    C7 C6 H6 . . 119.6 ?
    C8 C7 C6 . . 119.8(3) ?
    C8 C7 H7 . . 120.1 ?
    C6 C7 H7 . . 120.1 ?
    C7 C8 C3 . . 120.0(3) ?
    C7 C8 H8 . . 120.0 ?
    C3 C8 H8 . . 120.0 ?
    O1 C9 H9A . . 109.5 ?
    O1 C9 H9B . . 109.5 ?
    H9A C9 H9B . . 109.5 ?
    O1 C9 H9C . . 109.5 ?
    H9A C9 H9C . . 109.5 ?
    H9B C9 H9C . . 109.5 ?
    C1 N1 C4 . . 115.5(3) ?
    C2 N2 C1 . . 115.6(3) ?
    C2 O1 C9 . . 116.9(2) ?
_shelx_hkl_file
;
   0   0   1 1540.46 60.1912  16
   0   0   2 151801. 930.501   1
   0   0   2 148682. 920.444  16
   0   0   3 26965.4 473.738   1
   0   0   3 25750.1 466.980   2
   0   0   4 1557.70 136.236   2
   0   0   4 1448.46 137.849   1
   0   0   4 1880.10 162.704  16
   0   0   5 142.960 73.5674   2
   0   0   5 147.515 84.0466   1
   0   0   5 160.769 86.1531  16
   0   0   6 161.467 89.6589   2
   0   0   6 144.446 78.7247   1
   0   0   7 55075.2 1031.84   2
   0   0   7 52479.2 932.081   1
   0   0   8 1704.23 205.670   2
   0   0   9 3392.92 306.834   2
   0   0  10 2655.81 209.097   4
   0   0  10 2748.99 324.532   2
   0   0  11 300.144 124.788   4
   0   0  11 409.355 110.023  15
   0   0  12 9917.60 324.124  15
   0   0  12 11155.2 458.209   4
   0   0  13 711.740 152.880   4
   0   0  13 11060.9 322.426  15
   0   0  14 569.307 156.823   4
   0   0  15 2149.88 196.975   4
   0   0  16 342.786 92.9752   4
   0  -1   0 4.54849 49.3493   2
   0   1   0 69.6477 59.7459   1
   0   1  -1 225425. 1383.25   1
   0   1   1 265694. 1620.67   1
   0  -1   1 246693. 1604.27   2
   0  -1   2 637446. 2364.72  16
   0  -1   2 632392. 2975.47   2
   0  -1   3 121371. 1216.35  16
   0  -1   3 118371. 1487.96   2
   0   1   4 66936.9 1208.97   1
   0  -1   4 68943.8 1057.59  16
   0  -1   5 37370.6 876.643  16
   0  -1   5 39343.3 965.204   2
   0   1   5 38629.3 951.995   1
   0  -1   6 34393.9 956.111   2
   0   1   6 32990.3 912.401   1
   0  -1   6 36162.5 880.701  16
   0   1   7 1621.75 228.603   1
   0  -1   7 2118.53 274.835   2
   0  -1   8 5938.89 459.956   2
   0   1   8 4193.01 352.875   1
   0   1   9 4395.42 202.648   8
   0  -1   9 3218.77 209.789  15
   0   1   9 2650.85 298.937   1
   0  -1   9 4249.21 411.507   2
   0   1  10 412.578 87.3531   8
   0   1  10 372.856 110.665   4
   0  -1  10 487.637 118.013   4
   0  -1  10 242.927 87.1563  15
   0  -1  10 197.513 119.756   2
   0  -1  10 438.204 93.0648   3
   0  -1  11 2140.14 178.782  15
   0  -1  11 2104.15 171.911   3
   0   1  11 2126.08 214.467   4
   0  -1  11 2490.59 383.892   2
   0  -1  11 2103.12 213.630   4
   0  -1  12 4573.16 289.062   4
   0   1  12 4612.84 292.474   4
   0  -1  12 4490.60 239.863   3
   0  -1  12 5285.82 207.525  12
   0  -1  13 5996.24 259.579   3
   0  -1  13 6070.82 327.411   4
   0   1  13 6273.91 339.200   4
   0   1  14 10640.0 387.486   4
   0  -1  14 8981.24 373.603   4
   0   1  15 2630.58 199.847   4
   0  -1  15 2322.70 179.152   4
   0   1  16 64.9509 65.0962   4
   0  -2   0 84619.3 996.235   2
   0   2   0 85355.8 1272.18   1
   0  -2   1 17663.6 544.767   2
   0   2   1 18872.9 644.733   1
   0  -2   2 10752.9 496.149   2
   0   2   2 11659.7 541.569   1
   0  -2   3 46025.8 1116.77   2
   0   2   3 46743.5 1138.14   1
   0  -2   4 76132.4 1559.50   2
   0   2   4 80211.6 1541.60   1
   0  -2   5 22399.7 914.188   2
   0   2   5 21099.9 851.053   1
   0   2   6 2680.15 340.085   1
   0  -2   6 3026.76 365.641   2
   0  -2   7 4493.35 225.164   3
   0   2   7 3634.95 210.014  13
   0   2   7 3206.11 369.642   1
   0  -2   7 4668.40 477.021   2
   0   2   7 3986.31 204.701   7
   0   2   7 4596.82 186.159   8
   0  -2   8 9362.27 337.400   3
   0  -2   8 9813.14 710.004   2
   0   2   8 9588.20 286.480   8
   0  -2   8 8285.47 285.941   5
   0   2   8 8384.46 300.579   7
   0   2   8 7157.19 310.608  13
   0   2   8 5685.32 477.375   1
   0   2   9 194.396 88.1733   7
   0   2   9 106.614 82.9530  13
   0  -2   9 135.590 84.6179   3
   0  -2   9 487.578 191.913   2
   0   2   9 432.350 151.752   1
   0   2   9 121.736 66.8983   8
   0  -2  10 199.394 96.8642   3
   0   2  10 204.268 98.2468   7
   0   2  10 253.800 85.4458   8
   0   2  11 703.614 110.663   8
   0  -2  11 717.260 124.469   3
   0   2  11 717.397 141.377   4
   0   2  12 168.865 99.8135   4
   0  -2  12 181.625 85.1481   3
   0  -2  13 75.0158 42.0414  12
   0   2  13 104.621 66.5130  14
   0   2  13 86.2097 89.6588   4
   0  -2  13 94.4898 68.2413   3
   0  -2  14 4730.36 187.367   3
   0   2  14 4453.53 204.872   4
   0   2  15 9149.36 230.811   4
   0   3   0-68.3040 55.3209   7
   0   3   0-17.7882 57.7669  10
   0  -3   0-18.1536 52.0722   5
   0   3  -1 5014.76 209.248  10
   0   3   1 5792.91 238.860   7
   0  -3   1 5377.03 224.965   5
   0   3   1 5274.66 223.417  10
   0  -3  -1 5567.86 225.934   5
   0   3   2 23795.8 478.318   7
   0   3   2 22389.5 443.274  10
   0  -3  -2 23797.3 450.623   5
   0  -3   2 22787.5 472.935   5
   0   3   3 847.885 108.583   7
   0   3   3 911.621 104.986  10
   0  -3   3 789.783 106.159   3
   0  -3   3 654.206 100.582   5
   0   3   3 676.049 190.469   1
   0  -3   4 318.739 81.8762   5
   0  -3   4 316.393 85.9255   3
   0   3   4 124.165 108.292   1
   0   3   4 254.963 76.8719   7
   0   3   5 96.3853 93.8238   1
   0   3   5 67.1827 74.5171   7
   0  -3   5 42.0291 64.8511   3
   0  -3   5-58.6712 86.2244   5
   0   3   6 638.679 116.989   7
   0  -3   6 496.912 97.8466   5
   0  -3   6 653.860 110.413   3
   0   3   7 1841.72 136.433   8
   0  -3   7 1403.50 145.430   5
   0   3   7 1695.04 164.548   7
   0  -3   7 1517.84 155.374   3
   0  -3   8 2501.48 175.818   5
   0   3   8 2927.58 171.092   8
   0   3   8 2559.73 200.041   7
   0  -3   8 2643.55 190.243   3
   0   3   9 4971.57 226.427   8
   0  -3   9 4512.52 241.505   3
   0   3   9 4800.13 257.449   7
   0  -3   9 4244.44 214.108   6
   0  -3   9 4226.24 207.114   5
   0  -3  10 3867.94 185.178   5
   0  -3  10 3984.66 218.595   3
   0   3  10 4421.34 219.976   8
   0   3  10 4274.70 233.870   7
   0   3  11 2406.76 151.321   8
   0  -3  11 2391.93 162.038   3
   0   3  12 113.773 59.6531  14
   0  -3  12 191.657 63.3740   3
   0  -3  13 825.469 66.7895  12
   0   3  13 642.350 70.5610  14
   0  -4   0 2055.36 155.049   5
   0   4   0 2206.72 158.687  10
   0  -4   1 66.5776 70.4757   5
   0   4   1 33.2336 61.8493   7
   0   4  -1 41.7217 62.8196  10
   0  -4   2 1905.70 155.831   5
   0   4   2 1474.97 141.011   7
   0   4  -2 1785.04 136.705  10
   0  -4   3 1296.89 135.183   5
   0   4  -3 1294.58 113.543  10
   0   4   3 1128.21 125.224   7
   0   4  -4 2080.13 130.454  10
   0   4   4 1936.76 160.691   7
   0  -4   4 2209.93 167.545   5
   0  -4   5 71.4466 71.5835   5
   0   4  -5 130.521 50.1226  10
   0   4   5 22.9615 69.6630   7
   0  -4   6 1658.90 135.102   5
   0   4   6 1606.91 121.079   8
   0   4   6 1568.43 140.624   7
   0  -4   7 5716.62 233.615   6
   0   4   7 5759.93 239.254   7
   0  -4   7 5972.99 222.758   5
   0   4   7 5930.80 206.945   8
   0  -4   8 380.880 64.2585   6
   0   4   8 402.892 67.5403   8
   0   4   8 407.871 83.8207   7
   0  -4   8 453.584 71.3238   5
   0  -4   9 1729.57 89.6660   6
   0   4   9 1488.09 101.303   8
   0  -4   9 1773.92 100.675   5
   0   4  10 468.451 53.1606   8
   0  -4  10 560.451 49.7625  12
   0   5   2 153.980 30.7552   8
  -1   0  16 77.7940 74.0218   4
  -1   0  15 289.243 111.262   4
  -1   0  14 104.756 126.007   4
  -1   0  13 51352.7 934.174   4
  -1   0  13 43457.6 664.143   3
  -1   0  12 15673.4 509.535   4
  -1   0  12 14434.0 389.784   3
  -1   0  11 57230.4 712.801   3
  -1   0  11 64804.7 959.968   4
  -1   0  10 0.85443 72.9081   2
  -1   0  10 40.6541 68.5502  14
  -1   0  10 35.8455 81.5265   4
  -1   0   9 31.0006 78.1810   2
  -1   0   8 3990.53 334.522   2
  -1   0   7 487.389 123.953   1
  -1   0   7 341.510 117.804   2
  -1   0   6 2626.86 241.499   2
  -1   0   6 1715.91 179.608   1
  -1   0   5 7044.66 355.498   2
  -1   0   5 5948.27 316.404   1
  -1   0   4 9635.44 393.273   2
  -1   0   3 27791.3 455.148  18
  -1   0   2 62130.9 677.690  18
  -1   0   1 381023. 2035.30  17
  -1   0   0 99896.8 885.691  17
  -1   0  -1 148251. 1018.29  17
  -1   0  -2 54734.3 718.293  17
  -1   0  -3 208988. 1660.88  17
   1   0   3 203680. 1443.42   1
   1   0   4 203.815 83.8796   1
   1   0   5 3402.59 231.603   1
   1   0   6 106482. 1405.20  16
   1   0   7 87495.4 1473.60  16
   1   0   8 59927.0 1372.17  16
   1   0   9 79.4255 98.4860  16
  -1   0  -9 233.547 113.156  17
   1   0  10 159.571 85.7295  15
   1   0  10 408.601 120.687   4
   1   0  11 6108.44 327.740  15
   1   0  11 8068.09 376.575   4
   1   0  12 5305.42 321.614   4
   1   0  12 3653.06 246.711  15
   1   0  13 201.230 130.958   4
   1   0  13 1482.42 165.026  15
   1   0  14 710.972 142.883   4
   1   0  14 9120.26 283.696  15
   1   0  15 122.565 102.556   4
   1   0  16 0.69313 65.8106   4
  -1   1  16 50.9910 51.6936   4
  -1  -1  15 3794.70 165.344   3
  -1   1  15 3726.02 209.413   4
  -1   1  14 13552.5 437.355   4
  -1  -1  14 12882.0 447.892   4
  -1  -1  14 13290.8 363.614   3
  -1   1  13 15285.2 443.462  14
  -1  -1  13 16646.5 525.764   4
  -1   1  13 16118.2 491.723   4
  -1  -1  13 17169.5 450.263   3
  -1  -1  12 8923.97 345.119   3
  -1   1  12 8242.27 374.486   4
  -1  -1  12 8772.65 405.905   4
  -1   1  12 8443.78 346.283  14
  -1  -1  11 15926.4 448.964   3
  -1  -1  11 15267.3 503.537   4
  -1  -1  11 13875.6 323.892  15
  -1   1  11 14451.1 432.387  14
  -1  -1  11 14419.5 846.437   2
  -1   1  11 15330.0 478.679   4
  -1  -1  10 13049.1 788.909   2
  -1  -1  10 12297.2 437.030   4
  -1  -1  10 12493.2 379.989   3
  -1   1  10 12340.3 410.718   4
  -1   1   9 6135.44 236.686   8
  -1  -1   9 4315.87 174.842  15
  -1   1   9 6810.15 290.200   4
  -1   1   9 4914.91 442.580   1
  -1  -1   9 6857.36 307.858   4
  -1  -1   9 6906.02 550.834   2
  -1  -1   9 5982.97 245.400   3
  -1  -1   8 2171.37 311.701   2
  -1   1   8 1935.40 284.278   1
  -1   1   7 26167.9 969.085   1
  -1  -1   7 30604.5 1081.60   2
  -1  -1   6 26434.0 905.608   2
  -1   1   6 19339.0 691.859   1
  -1  -1   5 94.7145 136.261   2
  -1   1   5 74.0729 115.186   1
  -1  -1   4 17600.5 661.091   2
  -1   1   4 16794.1 650.325   1
  -1  -1   3 24490.7 751.323   2
  -1   1   3 26219.5 761.888  18
  -1  -1   2 25099.8 559.342  17
  -1   1   2 25487.2 745.628  18
  -1  -1   1 32183.5 545.683  17
   1   1  -1 26704.2 538.816   1
   1   1   0 15137.8 443.683   1
  -1  -1   0 14880.7 392.316  17
  -1  -1  -1 932502. 3436.69  17
  -1   1  -1 944813. 3661.14  18
   1   1   2 340647. 2071.90   1
  -1   1  -2 338778. 2025.25  18
   1   1   3 71357.2 1020.44   1
  -1   1  -3 72483.0 644.080  17
   1   1   4 19047.8 587.637   1
  -1   1  -4 21190.8 492.115  18
   1  -1   4 21185.6 638.759   2
   1  -1   4 19294.3 546.615  16
   1   1   5 68953.5 1238.48   1
   1  -1   5 70448.4 1229.65   2
   1  -1   5 72842.7 1218.08  16
   1   1   6 29285.8 863.342   1
   1  -1   6 30023.2 875.498   2
   1  -1   7 4420.29 387.108   2
   1   1   7 4174.31 368.397   1
   1   1   7 5077.58 345.913  16
   1  -1   7 4692.94 399.297  16
   1  -1   8 27123.6 1032.02  16
   1  -1   8 24357.7 973.264   2
   1   1   8 26603.1 894.671  16
   1   1   9 23018.9 507.476  13
   1   1   9 24464.5 475.237   8
   1  -1   9 23672.3 583.824  15
  -1  -1 -10 162.616 102.264  17
   1   1  10 217.978 76.6458  13
   1   1  10 203.473 74.0266   8
   1   1  10 4.45539 85.8146  15
   1  -1  10 271.227 102.034   4
   1  -1  10 342.367 84.7934   3
   1  -1  10 97.1091 88.0267  15
   1  -1  11 2407.55 217.598  15
   1  -1  11 2625.58 211.072   4
   1  -1  12 625.024 123.230  15
   1   1  12 770.681 174.239   4
   1  -1  12 979.811 107.113  12
   1  -1  12 750.113 145.074   4
   1  -1  13 1020.67 152.382   4
   1   1  13 1219.60 197.375   4
   1  -1  13 1635.56 120.273  12
   1   1  14 1875.19 200.712   4
   1  -1  14 1518.78 160.982   4
   1   1  15 404.872 103.502   4
   1  -1  15 276.526 80.7542   4
   1   1  16 589.472 88.3641   4
  -1  -2  15 2398.12 110.657   3
  -1   2  14 1740.81 129.543  14
  -1  -2  14 2018.74 132.969   3
  -1  -2  13 569.712 99.5311   3
  -1   2  13 568.941 100.664  14
  -1   2  12 1604.56 154.270  14
  -1  -2  12 1774.70 165.224   3
  -1  -2  11 2009.56 176.645   3
  -1   2  11 1773.85 151.703   8
  -1  -2  10 2368.31 161.463   5
  -1   2  10 2575.54 179.845   8
  -1  -2  10 2631.26 197.323   3
  -1  -2   9 15931.5 410.731   5
  -1  -2   9 16506.5 450.095   3
  -1   2   9 15704.8 460.261   7
  -1   2   9 17191.7 408.766   8
  -1   2   8 8023.84 259.995   8
  -1   2   8 7604.30 295.780   7
  -1  -2   8 8470.79 678.653   2
  -1  -2   8 7699.56 299.029   3
  -1  -2   8 7381.20 282.745   5
  -1  -2   7 1938.53 151.400   5
  -1   2   7 1965.76 149.684   7
  -1   2   7 2251.01 131.068   8
  -1  -2   7 2385.72 359.899   2
  -1  -2   7 2041.12 152.374   3
  -1   2   7 1675.46 295.595   1
  -1  -2   6 6558.51 560.766   2
  -1   2   6 5270.45 510.256   1
  -1  -2   5 12184.5 742.460   2
  -1   2   5 11259.0 725.222   1
  -1   2   4 2613.96 329.187   1
  -1  -2   4 3370.50 379.855   2
  -1   2   3 28919.7 902.444   1
  -1  -2   3 35768.2 1069.26   2
  -1   2   2 1785.80 237.637   1
  -1  -2   2 2171.87 258.861   2
  -1   2   1 5178.91 376.032   1
   1   2  -1 5722.73 329.693   1
  -1  -2   0 1212.14 161.696   2
   1   2   0 790.232 146.437   1
  -1   2   0 659.597 147.603   1
  -1  -2   0 1154.60 158.637  17
   1   2   1 4269.56 295.976   1
  -1  -2  -1 5320.53 327.957  17
   1   2   2 55669.7 1029.74   1
  -1  -2  -2 61365.4 1178.18  17
   1  -2   3 239582. 2673.29   2
  -1  -2  -3 242240. 2531.78  17
   1   2   3 236532. 2202.40   1
   1  -2   4 96623.5 1543.58  16
   1   2   4 94380.1 1471.80   1
  -1  -2  -4 93973.7 1677.83  17
   1   2   5 47321.9 1142.80   1
   1  -2   5 52471.7 1174.29  16
   1   2   6 3103.68 340.474   1
   1  -2   6 4373.23 487.500   2
   1   2   7 8530.90 340.260  13
   1  -2   7 9632.86 716.274   2
   1   2   7 7062.78 268.255   7
   1   2   7 9069.45 262.124   8
   1  -2   7 8206.30 310.092   3
   1   2   7 7146.24 542.628   1
   1  -2   8 409.827 97.0701   3
   1  -2   8-44.0705 116.095  15
   1   2   8 282.698 80.4005   7
  -1  -2  -8 226.626 154.135  17
   1   2   8 329.147 93.2291  13
   1   2   8 360.583 74.7292   8
   1   2   8-33.8379 120.937   1
   1   2   9 1862.94 149.672   8
   1   2   9 1299.93 245.552   1
  -1  -2  -9 960.591 273.835  17
   1   2   9 1382.75 145.577   7
   1  -2   9 991.128 136.841  15
   1  -2   9 1768.38 166.200   3
   1   2   9 1310.48 153.548  13
   1   2  10 1021.41 142.324  13
   1  -2  10 768.119 117.915  15
   1  -2  10 1455.06 152.754   3
   1   2  10 1179.70 144.144   7
   1   2  10 1641.85 149.690   8
   1   2  11 9221.39 317.191   8
   1  -2  11 9165.73 335.937   3
   1   2  12 2350.66 207.344   4
   1  -2  12 2097.22 161.730   3
   1  -2  12 2614.10 156.106  12
   1  -2  13 320.431 62.4084  12
   1  -2  13 192.780 60.1096   3
   1   2  13 161.655 95.5733   4
   1  -2  14 1055.38 80.1193  12
   1   2  14 824.407 114.461   4
   1   2  15 263.224 65.2789   4
  -1   3  13 70.2072 45.9104  14
  -1  -3  13 108.269 30.6101  12
  -1  -3  13 110.678 43.2863   3
  -1  -3  12 1090.18 100.934   3
  -1   3  12 950.320 104.394  14
  -1  -3  11 1740.46 110.927   5
  -1   3  11 1856.05 128.938   8
  -1  -3  11 1851.61 141.383   3
  -1   3  10 1703.17 137.646   8
  -1  -3  10 1595.57 142.898   3
  -1  -3  10 1493.08 122.390   5
  -1   3   9 5879.70 237.832   8
  -1  -3   9 5398.83 253.050   3
  -1  -3   9 5258.53 235.910   5
  -1  -3   8 288.575 86.8422   5
  -1   3   8 420.554 109.553   7
  -1   3   8 424.545 81.1351   8
  -1  -3   8 357.361 93.4272   3
  -1   3   7 698.694 91.8076   8
  -1   3   7 615.905 117.145   7
  -1  -3   7 486.065 100.092   3
  -1  -3   7 486.216 103.040   5
  -1  -3   6 6281.42 279.592   5
  -1  -3   6 6413.00 276.600   3
  -1   3   6 6851.43 291.970   7
  -1   3   5 4971.09 246.198   7
  -1  -3   5 4639.80 229.103   3
  -1  -3   5 4563.47 240.947   5
  -1   3   4 1110.41 126.290   7
  -1   3   4 925.609 248.991   1
  -1  -3   4 1073.13 125.713   5
  -1  -3   4 1095.16 121.013   3
   1   3  -3 19532.1 470.619   7
  -1   3   3 19522.1 455.231   7
  -1  -3   3 19466.2 452.652   5
  -1  -3   3 19979.4 445.072   3
  -1  -3   2 9068.72 300.490   5
  -1   3   2 9166.29 304.496   7
   1   3  -2 9265.54 324.205   7
   1   3  -1 9001.63 318.714   7
  -1   3   1 7592.39 257.798  10
   1  -3  -1 8793.43 296.484   5
  -1  -3   1 7997.11 276.507   5
   1  -3   0 1596.35 136.854   5
   1   3   0 1507.43 141.669   7
  -1   3   0 1353.03 116.875  10
  -1  -3   0 1270.32 116.753   5
   1   3   1 734.825 106.527   7
   1   3   1 583.803 86.4756  10
   1  -3   1 540.567 95.9754   5
  -1   3  -1 492.895 83.0248  10
  -1  -3  -1 374.001 72.9351   5
   1   3   1 621.914 170.577   1
   1   3   2 7061.99 523.976   1
   1   3   2 7993.98 292.650   7
   1   3   2 7293.88 262.159  10
   1  -3   2 7254.97 284.271   5
  -1   3  -2 6420.91 238.829  10
   1   3   3 1207.22 129.072   7
   1   3   3 1113.51 112.045  10
   1   3   3 934.962 213.833   1
   1  -3   3 959.279 121.305   5
   1   3   3 1048.85 110.087  13
   1   3   4 27014.4 1077.53   1
   1  -3   4 26560.5 568.414   3
   1   3   4 25075.1 481.250  10
   1   3   4 27625.7 542.668   7
   1  -3   4 26132.5 554.556   5
   1   3   5 36432.5 630.947  13
   1  -3   5 34581.6 658.637   3
   1   3   5 35120.7 632.629   7
   1  -3   5 34900.3 646.738   5
   1  -3   6 9006.10 350.027   3
   1   3   6 8909.02 332.429   7
   1   3   6 8963.62 326.493  13
   1  -3   6 8943.45 333.641   5
   1   3   7 2812.73 199.747   7
   1   3   7 2702.54 207.473  13
   1  -3   7 2766.54 206.207   3
   1   3   7 3214.05 172.532   8
   1  -3   7 2614.21 184.808   5
   1   3   8 4038.50 237.036   7
   1  -3   8 4194.48 245.283   3
   1  -3   8 4398.34 226.743   6
   1   3   8 4454.24 207.642   8
   1  -3   8 3964.41 214.735   5
   1  -3   9 4515.06 208.211   5
   1   3   9 4949.85 223.979   8
   1  -3   9 5063.67 216.763   6
   1  -3   9 4888.23 254.628   3
   1   3   9 4448.47 238.744   7
   1  -3  10 1209.46 134.851   3
   1   3  10 1045.21 125.271   7
   1   3  10 1078.96 115.599   8
   1   3  11 193.217 63.6576   8
   1  -3  11 254.496 63.0454  12
   1  -3  12 511.286 66.8169  12
   1  -3  13 617.739 57.7496  12
  -1   4  10 53.6106 28.6185   8
  -1   4  10 84.1714 40.4455  14
  -1   4   9 72.9395 40.8967   8
  -1  -4   9 158.730 42.6925   5
  -1  -4   8 727.923 79.7729   6
  -1   4   8 726.941 77.7617   8
  -1  -4   8 798.745 83.4796   5
  -1   4   7 274.971 62.0476   8
  -1  -4   7 350.556 72.4410   5
  -1   4   6 1816.89 121.904   8
   1   4  -6 1460.48 101.901  10
  -1  -4   6 1720.31 134.745   5
  -1   4   6 1835.01 146.086   7
  -1   4   5 1123.33 126.932   7
   1   4  -5 956.532 93.6248  10
  -1  -4   5 1182.81 121.054   5
  -1   4   4 7492.72 284.414   7
  -1  -4   4 7789.06 278.237   5
  -1   4   3 685.033 106.487   7
  -1  -4   3 904.857 109.346   5
   1   4  -3 802.994 100.398  10
   1   4  -2 1581.41 133.441  10
  -1  -4   2 1672.91 139.136   5
   1   4  -1 4506.41 208.753   7
   1   4  -1 5014.86 224.238  10
  -1  -4   1 4671.78 218.912   5
   1   4   0 6945.08 272.340   7
  -1  -4   0 7507.34 271.288   5
   1   4   1 3194.06 195.381   7
   1  -4   1 3200.94 214.359   6
  -1  -4  -1 3683.17 186.329   5
   1   4   2 1133.06 128.779   7
   1  -4   2 1297.97 146.678   6
   1   4   2 1633.24 147.604  10
   1  -4   2 1423.60 148.610   5
   1   4   3 177.438 77.1692   7
   1  -4   3 90.6080 88.5775   6
   1  -4   3 220.914 94.8833   5
   1   4   4 2024.38 159.812   7
   1  -4   4 2343.01 179.787   5
   1  -4   4 2123.61 178.290   6
   1   4   5 470.303 99.0797   7
   1  -4   5 425.442 91.9524   6
   1  -4   5 588.130 105.292   5
   1   4   5 561.630 79.8282   8
   1   4   6 1760.18 119.348   8
   1  -4   6 1767.53 144.725   6
   1   4   6 1738.46 145.427   7
   1  -4   6 1860.13 146.746   5
   1   4   7 3262.68 181.292   7
   1  -4   7 3437.71 174.635   6
   1   4   7 3248.23 155.384   8
   1   4   8 226.691 70.9771   7
   1   4   8 317.186 60.9653   8
   1  -4   8 299.208 51.2991  12
   1  -4   8 360.279 58.5885   6
   1  -4   9 204.651 38.8386  12
   1   4   9 198.301 45.9179   8
  -1   5   2 133.128 29.3647   8
  -2   0  15 34.6188 44.4170   3
  -2   0  15-19.5631 84.8635   4
  -2   0  14-96.6458 102.204   4
  -2   0  14 42.1488 59.8597   3
  -2   0  13 8808.91 313.409   3
  -2   0  13 9854.53 413.099   4
  -2   0  13 8969.83 350.456  14
  -2   0  12 32867.7 700.503  14
  -2   0  12 33204.8 725.176   4
  -2   0  11 22830.6 575.630  14
  -2   0  11 23064.1 592.853   4
  -2   0  10 2130.69 179.227  14
  -2   0  10 2196.78 194.977   4
  -2   0   9 2563.47 337.319   2
  -2   0   9 2495.37 180.208  14
  -2   0   9 2445.43 180.897   4
  -2   0   8 6248.85 464.575   2
  -2   0   7 3641.63 344.871   2
  -2   0   7 3459.59 303.982   1
  -2   0   6 64749.5 1373.28   2
  -2   0   5 89699.7 1288.46  18
  -2   0   4 139778. 1475.64  18
  -2   0   3 28929.7 696.227  18
  -2   0   2 108413. 1686.98  17
  -2   0   1 237768. 2292.09  17
  -2   0   0 8849.07 429.357  17
  -2   0  -1 7.40440 79.5854  17
  -2   0  -2 40934.4 784.747  17
  -2   0  -3 954.279 146.247  17
  -2   0  -4 680.496 145.853  17
  -2   0  -5 911.172 179.975  17
  -2   0  -6 5370.14 417.953  17
  -2   0  -7 19345.7 815.382  17
   2   0   8 25151.9 924.046  16
  -2   0  -8 19671.1 871.349  17
   2   0   9 14904.1 342.999  12
   2   0   9 13229.4 730.221  16
   2   0  10 6368.76 566.094  16
   2   0  10 7165.63 252.722  12
   2   0  11 220.298 128.815   4
   2   0  11 210.532 62.0993  12
   2   0  12 55.4244 97.2331  15
   2   0  12 201.186 119.557   4
   2   0  13 1716.66 179.730  15
   2   0  13 2765.33 236.945   4
   2   0  14 4386.72 250.253   4
   2   0  14 4878.08 203.512  15
   2   0  15 2158.98 171.209   4
   2   0  15 10502.2 233.420  15
   2   0  16 1350.31 104.905   4
  -2   1  15 3.18662 64.8387   4
  -2   1  15 99.6219 55.6415  14
  -2  -1  15 79.6593 52.3753   3
  -2   1  14 2141.46 173.502   4
  -2   1  14 2244.11 173.956  14
  -2  -1  14 2419.94 167.124   3
  -2  -1  13 371.096 138.860   4
  -2   1  13 534.914 119.527   4
  -2  -1  13 577.601 113.156   3
  -2   1  13 510.381 114.276  14
  -2   1  12 6831.18 327.518  14
  -2   1  12 6857.75 326.188   4
  -2  -1  12 7336.29 317.392   3
  -2  -1  12 6574.20 351.776   4
  -2   1  11 17408.4 506.106  14
  -2   1  11 17176.3 491.447   4
  -2  -1  11 17059.0 461.468   3
  -2  -1  11 17814.6 541.388   4
  -2   1  10 39162.7 695.479   4
  -2  -1  10 40404.3 717.348  14
  -2   1  10 42848.6 737.369  14
  -2  -1  10 40067.2 661.020   3
  -2  -1  10 42995.4 804.918   4
  -2   1   9 18022.9 954.415   1
  -2   1   9 18288.8 449.438   4
  -2   1   9 19262.6 462.497  14
  -2   1   9 18495.8 391.945   8
  -2  -1   9 19121.7 488.997  14
  -2  -1   9 20327.7 532.075   4
  -2  -1   8 8052.29 616.470   2
  -2   1   8 6265.63 502.370   1
  -2  -1   7 17348.6 857.275   2
  -2   1   7 13762.2 721.462   1
  -2   1   6 39154.5 1197.10   1
  -2  -1   6 44554.3 1311.80   2
  -2   1   5 8078.47 545.537  18
  -2  -1   5 8286.59 568.956   2
  -2  -1   4 36191.0 1141.58   2
  -2   1   4 33881.7 1096.27  18
  -2  -1   3 2765.55 304.634  17
  -2   1   3 3134.64 329.974  18
  -2  -1   2 52154.5 1110.37  17
  -2   1   2 53990.0 1191.64  18
  -2  -1   1 434.611 128.416  17
  -2   1   1 578.905 170.864  18
  -2  -1   0 28717.6 709.381  17
  -2   1   0 32153.0 881.200  18
  -2   1  -1 33386.0 852.070  17
  -2  -1  -1 31901.4 761.352  17
  -2   1  -2 2640.36 290.283  18
  -2   1  -2 2559.34 233.948  17
  -2  -1  -2 2538.13 240.935  17
   2   1   2 2469.92 283.864   1
  -2   1  -3 1708.79 192.197  17
   2   1   3 2365.57 269.436   1
  -2   1  -3 2250.06 272.400  18
  -2  -1  -3 1788.34 227.506  17
  -2   1  -4 14232.2 625.200  18
  -2  -1  -4 14387.4 620.813  17
   2   1   4 16280.7 670.866   1
  -2   1  -5 24127.6 801.608  18
  -2  -1  -5 25447.6 879.620  17
  -2  -1  -6 3491.83 357.526  17
   2   1   6 3638.73 386.286   1
   2   1   7 19285.0 904.215   1
   2  -1   7 20014.5 837.993  16
   2   1   7 17890.6 639.328  16
  -2  -1  -7 18685.7 860.265  17
  -2  -1  -8 10198.1 672.928  17
   2  -1   8 10256.9 382.388  15
   2   1   8 11463.0 589.654  16
   2   1   9 14626.3 454.197  15
   2  -1   9 16777.6 360.788  12
   2   1   9 15500.6 427.441  13
   2  -1   9 15322.2 506.795  15
  -2  -1  -9 12522.6 784.079  17
   2  -1   9 18761.7 966.056  16
   2   1  10 4041.27 262.847  15
   2  -1  10 6622.15 244.650  12
   2   1  10 5375.98 273.826  13
   2  -1  10 5075.63 310.075  15
  -2  -1 -10 3232.79 408.862  17
   2  -1  10 7338.25 655.943  16
   2   1  11 344.659 90.3346  13
   2   1  11 149.375 80.7908  15
   2  -1  11 518.613 134.471  15
   2  -1  12 6161.08 341.834  15
   2  -1  12 7880.72 264.393  12
   2  -1  13 4522.40 196.523  12
   2   1  13 4539.95 298.822   4
   2  -1  14 3186.65 171.669  15
   2   1  14 368.587 117.795   4
   2   1  15 268.714 85.7100   4
   2  -1  15 9094.95 225.694  15
   2   1  16 1441.53 104.150   4
  -2  -2  15 1312.38 81.9689   3
  -2   2  14 74.9306 58.6443  14
  -2  -2  14 2.61564 50.9002   3
  -2   2  13 291.659 86.9318  14
  -2  -2  13 318.633 84.3989   3
  -2   2  12 1161.52 141.549  14
  -2  -2  12 1133.10 133.437   3
  -2   2  11 210.871 96.9479  14
  -2  -2  11 140.855 61.2771   5
  -2   2  11 104.365 57.2717   8
  -2  -2  11 259.838 95.5103   3
  -2  -2  10 14955.4 434.804   3
  -2  -2  10 14102.2 396.229   5
  -2   2  10 13668.4 368.735   8
  -2   2   9 11483.0 327.667   8
  -2  -2   9 11232.7 379.660   3
  -2   2   8 49549.9 1787.05   1
  -2  -2   8 48338.3 748.489   3
  -2   2   8 49482.0 628.933   8
  -2  -2   7 2980.29 460.503   2
  -2  -2   7 2152.09 175.660   9
  -2  -2   7 2336.56 166.134   3
  -2   2   7 2637.34 459.551   1
  -2   2   7 2193.75 172.841   7
  -2   2   7 2479.78 136.595   8
  -2   2   6 5503.40 520.217   1
  -2  -2   6 5942.43 271.783   9
  -2  -2   6 6244.54 254.238   3
  -2   2   6 6205.62 251.176   7
  -2  -2   5 2960.83 380.165   2
  -2   2   5 2357.91 352.251   1
  -2   2   4 1194.76 280.150   1
  -2  -2   4 1572.71 278.845   2
  -2   2   3 2568.16 360.632   1
  -2  -2   3 2691.02 324.225   2
  -2  -2   2 38100.1 1115.66   2
  -2   2   2 36354.5 1220.96   1
  -2  -2   1 25000.2 855.552   2
  -2   2   1 26209.9 1141.38  18
  -2  -2   1 28207.8 859.429  17
  -2   2   0 11129.9 730.946  18
  -2  -2   0 11237.7 548.617   2
  -2  -2   0 11263.9 514.626  17
   2   2   1 16932.3 714.428   1
  -2  -2  -1 15886.9 632.244  17
   2   2   2 8742.69 496.526   1
  -2  -2  -2 7669.64 468.207  17
   2   2   3 101172. 1661.49   1
  -2   2  -3 69455.4 1710.70  18
  -2  -2  -3 89855.7 1619.01  17
   2  -2   3 68174.7 1232.60  16
   2   2   4 41678.6 1118.52   1
  -2  -2  -4 36834.1 1091.79  17
   2   2   5 6200.04 457.425   1
  -2  -2  -5 6646.84 503.621  17
   2  -2   5 6244.03 447.498  16
   2   2   6 1243.60 116.311   7
   2   2   6 1611.51 110.355   8
   2  -2   6 1364.82 113.976   6
   2  -2   6 1355.82 243.519  16
   2   2   6 1254.77 232.515   1
   2   2   6 1470.48 149.591  13
  -2  -2  -6 1232.61 246.355  17
   2  -2   6 1201.00 129.232   3
   2  -2   7 2979.04 216.938  15
   2   2   7 4048.48 246.509  13
   2   2   7 2980.95 182.926   7
   2  -2   7 3470.99 210.340   3
   2  -2   7 3618.11 177.593   6
   2   2   7 4072.23 182.013   8
  -2  -2  -7 2834.34 380.377  17
   2   2   7 3172.93 377.058   1
   2  -2   7 3480.90 413.304  16
   2  -2   8 626.647 122.798  15
   2   2   8 1019.75 259.460   1
  -2  -2  -8 484.206 169.780  17
   2   2   8 709.143 105.468   7
   2  -2   8 838.468 122.366   3
   2   2   8 1010.76 107.646   8
   2   2   8 895.908 147.167  13
   2  -2   8 881.260 223.844  16
   2  -2   9 2474.23 214.369  15
   2   2   9 2830.68 184.342   7
   2   2   9 3155.79 236.892  13
   2  -2   9 3295.66 210.453   3
   2   2   9 3522.67 194.686   8
   2  -2  10 12734.0 450.230  15
   2  -2  10 16286.1 386.583  12
   2   2  10 13262.4 430.363  13
   2  -2  10 15484.8 423.920   3
   2   2  10 14846.3 383.834   8
   2   2  10 13155.0 377.028   7
   2   2  11 1682.42 154.463  13
   2  -2  11 2095.61 157.691   3
   2  -2  11 2572.66 162.296  12
   2  -2  11 1094.54 140.130  15
   2  -2  12 2237.85 160.850  15
   2  -2  12 2647.86 155.000  12
   2   2  13 425.107 109.305   4
   2  -2  13 524.865 68.6769  12
   2   2  14 1690.71 135.521   4
   2  -2  14 1716.82 96.7088  12
  -2   3  13 398.659 59.1289  14
  -2  -3  13 436.516 53.3408   3
  -2   3  12 175.555 64.6175  14
  -2  -3  12 154.628 53.2300   3
  -2   3  11 82.7835 69.0906  14
  -2   3  11-1.42211 39.9322   8
  -2  -3  11 44.9395 53.6443   3
  -2  -3  11 38.6777 39.5390   5
  -2   3  10 2709.85 183.214  14
  -2  -3  10 2574.94 166.812   3
  -2  -3  10 2605.15 155.713   5
  -2   3  10 2072.34 137.827   8
  -2   3   9 1108.65 108.152   8
  -2  -3   9 1225.90 130.108   3
  -2  -3   9 1225.55 122.272   5
  -2  -3   8 5010.20 249.624   3
  -2  -3   8 4922.11 245.146   5
  -2   3   8 4755.40 200.337   8
  -2  -3   7 2702.10 192.476   3
  -2  -3   7 2441.95 178.485   5
  -2   3   7 2776.21 155.945   8
   2   3  -6 7932.51 318.991   7
  -2  -3   6 8034.65 308.108   5
  -2  -3   6 8789.08 324.131   3
  -2  -3   5 2276.39 166.917   3
   2   3  -5 2271.41 185.501   7
  -2  -3   5 2118.09 166.349   5
  -2   3   5 2602.94 188.866   7
   2   3  -4 1422.11 157.283   7
  -2   3   4 1536.68 344.082   1
  -2  -3   4 1519.38 140.859   5
  -2   3   4 1716.51 148.647   7
  -2  -3   3 11297.6 347.407   5
   2   3  -3 11327.1 407.528   7
  -2   3   3 12179.7 357.060   7
   2  -3  -2 18813.9 431.132   6
   2   3  -2 18637.1 507.776   7
  -2  -3   2 17857.9 428.650   5
   2  -3  -1 1293.71 148.389   6
  -2   3   1 744.353 236.417   1
  -2  -3   1 770.263 103.027   5
   2   3  -1 863.010 129.197   7
   2   3   0 219.425 88.6528   7
  -2  -3   0 270.982 68.2662   5
   2  -3   0 255.138 78.6868   6
   2   3   1 5102.86 266.363   7
   2  -3   1 4743.22 257.377   6
   2  -3   1 4883.48 244.125   5
   2   3   2 96.9193 72.6376   7
   2  -3   2 94.8320 77.7178   5
   2   3   2-33.7335 76.8477  10
   2   3   3 19885.3 490.033   7
   2  -3   3 17261.4 468.119   5
   2   3   3 19092.2 446.890  13
   2  -3   3 17770.3 493.499   6
   2   3   3 18186.6 421.548  10
   2   3   4 5314.01 255.889   7
   2   3   4 5345.84 253.117  13
   2  -3   4 5236.51 271.090   6
   2   3   4 4629.33 212.659  10
   2  -3   4 4835.62 256.020   5
   2   3   5 90200.1 1031.29   7
   2   3   5 90802.9 1022.72  13
   2  -3   5 90486.6 1073.89   6
   2  -3   5 87836.0 1035.11   5
   2   3   6 13295.2 404.248   7
   2   3   6 13474.7 316.536   8
   2   3   6 13393.2 406.463  13
   2  -3   6 13888.0 408.955   5
   2  -3   6 13808.8 413.822   6
   2   3   7 3831.66 226.089   7
   2   3   7 3711.33 225.581  13
   2   3   7 3888.95 179.330   8
   2  -3   7 4279.65 223.737   6
   2  -3   7 3805.87 212.674   5
   2   3   8 100.975 79.0577   7
   2   3   8 35.9940 68.8830  13
   2   3   8 63.3876 55.7045   8
   2  -3   8 64.2802 53.5164   6
   2   3   9 389.476 105.671  13
   2   3   9 304.658 85.6652   7
   2  -3   9 375.635 79.6576  12
   2  -3   9 495.129 74.7250   6
   2   3   9 347.404 71.7134   8
   2   3  10 33.0393 61.2029   7
   2   3  10-17.9606 46.0067   8
   2  -3  10-12.8024 48.2959  12
   2  -3  11 527.061 73.1182  12
   2   3  11 432.768 92.6037   4
   2   3  12 2741.44 144.268   4
   2  -3  12 3440.27 136.893  12
  -2   4   9 110.681 32.9916   8
  -2   4   9 212.857 52.3329  14
  -2  -4   9 291.495 47.0936   5
  -2   4   8 1111.02 95.7124  14
  -2   4   8 1024.86 78.6623   8
   2   4  -8 1113.44 69.5071  10
  -2  -4   7 476.419 73.4732   5
   2   4  -7 309.041 50.7211  10
  -2   4   7 386.356 58.6510   8
  -2   4   6 288.560 57.3329   8
   2   4  -6 201.070 52.8884  10
  -2  -4   6 246.182 64.7177   5
   2   4  -5 2474.38 141.234  10
  -2  -4   5 2999.68 166.440   5
   2   4  -4 2355.87 146.975  10
  -2  -4   4 2732.27 162.323   5
   2   4  -3 69.3213 52.2824   7
   2   4  -3 56.1918 60.9047  10
  -2  -4   3 100.256 61.2974   5
   2   4  -2 161.025 62.6648   7
   2   4  -2 76.7493 67.1978  10
  -2  -4   2 256.714 72.1236   5
   2   4  -1 1349.71 123.536   7
   2  -4  -1 1642.69 132.041   6
   2   4  -1 1648.95 141.726  10
  -2  -4   1 1527.90 125.155   5
   2   4   0 3364.60 190.286   7
   2  -4   0 3765.16 199.896   6
   2   4   0 3911.88 207.237  10
   2   4   1 2672.16 171.993   7
   2  -4   1 2823.51 187.796   6
   2   4   1 3269.97 186.489  10
   2   4   2 15248.9 400.392   7
   2  -4   2 15016.0 417.897   6
   2   4   3 26843.3 531.888   7
   2  -4   3 25211.9 538.455   6
   2   4   4 4662.65 230.775   7
   2  -4   4 4509.40 226.834   6
   2   4   4 3921.20 153.441   8
   2   4   5 2709.48 177.308   7
   2   4   5 3012.29 133.313   8
   2  -4   5 2832.95 175.055   6
   2   4   6 16988.3 306.691   8
   2  -4   6 16363.2 370.584   6
   2   4   7 16317.2 364.736   7
   2   4   7 15140.6 282.021   8
   2  -4   8 3914.92 124.502  12
   2   4   8 3881.78 129.369   8
  -3   0  15 45.9924 46.2558   3
  -3   0  14 2683.77 175.468  14
  -3   0  14 2793.41 166.805   3
  -3   0  13 228.831 101.472   4
  -3   0  13 413.571 105.188  14
  -3   0  13 343.283 85.2912   3
  -3   0  12 5.77357 100.600   4
  -3   0  12-44.8218 93.3493  14
  -3   0  11-96.0020 105.898   4
  -3   0  11 108.936 95.4671  14
  -3   0  10 265.195 97.9444   4
  -3   0  10 458.808 120.133  14
  -3   0   9 5941.74 295.462  14
  -3   0   9 5879.69 520.646   2
  -3   0   9 5051.12 258.780   4
  -3   0   8 1174.90 136.566  14
  -3   0   8 1260.12 253.904   2
  -3   0   8 930.725 122.600   4
  -3   0   7 7070.93 570.321   2
  -3   0   5 98228.3 1587.02  18
  -3   0   4 5171.28 369.547  18
  -3   0   3 584.958 193.798  18
  -3   0   3 483.155 227.858  17
  -3   0   2 3847.56 430.140  17
  -3   0   1 9368.57 585.466  17
  -3   0   0 1174.41 241.677  17
  -3   0  -1 42512.7 1153.66  17
  -3   0  -2 141870. 1967.85  17
  -3   0  -3 37260.5 1002.92  17
  -3   0  -4 19637.5 759.353  17
  -3   0  -5 11.7565 96.9748  17
  -3   0  -6 1655.48 265.317  17
  -3   0  -7 5437.53 472.557  17
   3   0   8 90.2634 48.6913  12
  -3   0  -8 122.756 104.273  17
   3   0   9 4698.51 286.692  15
   3   0   9 5946.66 236.714  12
   3   0   9 5310.20 493.285  16
   3   0  10 5604.19 331.074  15
   3   0  10 7166.57 267.022  12
   3   0  11 1112.66 172.617   4
   3   0  11 677.683 144.033  15
   3   0  12-54.0240 104.828  15
   3   0  12 49.4959 102.396   4
   3   0  13 83.7415 93.2147   4
   3   0  13-24.0609 86.3908  15
   3   0  14 3776.93 187.441  15
   3   0  14 4006.57 201.784   4
   3   0  15 6700.09 160.749  15
  -3   1  15 1589.73 108.279  14
  -3  -1  15 1850.14 114.952   3
  -3   1  14 268.623 56.5820   3
  -3   1  14 402.507 88.8887  14
  -3  -1  14 373.618 84.3154   3
  -3   1  13 1600.19 165.544  14
  -3  -1  13 1542.12 153.682   3
  -3  -1  12 274.498 95.5726   3
  -3   1  12 285.631 104.385  14
  -3  -1  12 247.359 86.2033  14
  -3  -1  11 3488.25 230.243  14
  -3   1  11 3588.91 246.315  14
  -3  -1  11 3390.60 217.470   3
  -3   1  10 4962.57 276.271  14
  -3  -1  10 4833.74 276.738  14
  -3  -1  10 4097.28 222.512   3
  -3  -1   9 2709.40 403.960   2
  -3  -1   9 2283.76 196.062  14
  -3   1   9 2345.53 190.826  14
  -3   1   8 1603.19 147.910  14
  -3  -1   8 1823.78 352.227   2
  -3   1   8 1261.91 278.012   1
  -3  -1   8 1775.56 156.277   9
  -3  -1   8 1627.25 165.869  14
  -3   1   7 12568.1 818.229   1
  -3  -1   7 13137.7 416.852  14
  -3   1   7 11186.6 331.945  14
  -3  -1   7 13552.0 864.971   2
  -3  -1   6 1587.06 322.597   2
  -3   1   6 1444.52 286.831  18
  -3  -1   5 11047.0 756.112   2
  -3   1   5 9814.80 700.878  18
  -3   1   4 31002.4 1144.50  18
  -3  -1   4 31922.3 1144.02  17
  -3   1   3 99057.4 1946.40  18
  -3  -1   3 102367. 1937.81  17
  -3   1   2 12652.4 681.914  18
  -3  -1   2 15019.1 729.973  17
  -3   1   1 10339.5 603.703  18
  -3  -1   1 12944.5 672.941  17
  -3   1   0 99544.7 1846.88  18
  -3  -1   0 103759. 1730.31  17
  -3   1  -1 16500.5 754.478  17
  -3   1  -1 18228.5 821.360  18
  -3  -1  -1 18376.8 705.278  17
  -3   1  -2 54622.1 1423.79  18
  -3  -1  -2 54564.6 1223.87  17
  -3   1  -3 10893.1 664.029  18
  -3  -1  -3 10694.9 578.284  17
  -3   1  -3 9508.31 536.906  17
  -3   1  -4 9347.08 635.302  18
  -3  -1  -4 10471.4 596.484  17
  -3   1  -5 8680.98 605.162  18
  -3  -1  -5 9530.93 598.207  17
  -3   1  -6 8384.93 581.681  18
  -3  -1  -6 9238.06 623.366  17
   3   1   7 11412.5 389.877  13
   3  -1   7 11535.5 291.996  12
   3  -1   7 10842.2 415.354  15
  -3  -1  -7 10834.0 705.736  17
   3   1   8 10840.5 391.142  15
   3   1   8 10210.6 365.754  13
   3  -1   8 10353.9 435.758  15
   3  -1   8 11356.4 303.634  12
  -3  -1  -8 10216.0 711.332  17
   3   1   8 10212.5 574.037  16
   3  -1   8 11272.4 739.756  16
   3   1   9 1320.31 160.689  15
   3  -1   9 1178.57 167.619  15
   3   1   9 1315.11 145.863  13
   3  -1   9 1735.09 131.114  12
  -3  -1  -9 1181.51 263.654  17
   3  -1   9 1374.35 290.674  16
   3   1  10 4161.21 266.999  15
   3  -1  10 4349.07 303.270  15
   3   1  10 3895.68 241.832  13
   3  -1  10 4953.39 213.309  12
   3  -1  11 1233.33 178.649  15
   3   1  11 563.879 115.868  15
   3   1  11 817.406 130.467  13
   3  -1  11 1360.32 120.971  12
   3  -1  12 803.796 152.356  15
   3  -1  12 1178.37 112.599  12
   3  -1  13 81.9045 86.6742  15
   3   1  13 270.167 122.469   4
   3  -1  14 996.677 103.198  15
   3   1  14 656.152 114.620   4
   3   1  15 680.934 80.7724   4
   3  -1  15 6371.42 159.907  15
  -3   2  14 766.663 85.7621  14
  -3  -2  14 636.490 73.0353   3
  -3   2  13 1496.02 133.522  14
  -3  -2  13 1597.68 129.304   3
  -3   2  12 1223.31 139.221  14
  -3  -2  12 1015.64 118.006   3
  -3  -2  12 897.295 93.1934   5
  -3   2  11 10.0345 91.5401  14
  -3  -2  11-8.74598 53.6701   5
  -3  -2  11 27.6560 72.1341   3
  -3   2  10 3979.72 239.532  14
  -3  -2  10 3622.71 219.978   3
  -3   2   9 18939.2 484.304  14
  -3  -2   9 18822.3 489.713   3
  -3   2   8 10120.4 352.073  14
  -3  -2   8 10100.0 373.885   9
  -3  -2   8 10678.5 371.622   3
  -3  -2   7 919.284 244.713   2
  -3  -2   7 1073.23 142.832   9
  -3  -2   7 1298.31 139.643   3
  -3   2   7 1378.56 322.561   1
  -3   2   6 1959.45 375.645   1
  -3  -2   6 1851.94 323.049   2
  -3  -2   6 1656.59 159.928   9
  -3  -2   6 1914.76 165.853   3
  -3   2   5 7605.03 719.441   1
  -3  -2   5 8685.79 679.124   2
  -3  -2   5 7789.90 318.629   9
  -3  -2   5 8506.66 304.306   3
  -3  -2   4 1855.62 320.516   2
  -3  -2   4 1831.76 168.217   9
  -3   2   4 2184.92 420.274   1
  -3   2   3 5507.86 641.898  18
  -3  -2   3 4731.19 487.220   2
  -3  -2   2 15291.7 836.217   2
  -3   2   2 15923.9 1047.12  18
  -3  -2   1 70942.8 1702.98   2
  -3   2   1 69835.3 2129.76  18
  -3   2   0 2944.31 743.857  18
  -3  -2   0 3222.76 372.106  17
  -3   2  -1 8815.82 687.532  18
  -3  -2  -1 10780.8 616.532  17
  -3   2  -2 5662.63 546.984  18
  -3  -2  -2 7150.21 504.509  17
  -3   2  -3 1575.98 309.252  18
  -3  -2  -3 2279.49 300.843  17
   3   2   4 4069.14 213.738   7
   3   2   4 4550.10 246.404  13
   3  -2   4 4045.84 183.363   6
  -3   2  -4 2749.32 380.249  18
  -3  -2  -4 3453.74 376.677  17
   3  -2   4 2887.90 301.459  16
   3   2   5 15906.9 392.895   7
   3   2   5 17147.9 469.827  13
   3  -2   5 15809.7 334.603  12
   3  -2   5 16083.9 364.332   6
  -3  -2  -5 16040.0 828.592  17
   3   2   6 55877.9 734.782   7
   3   2   6 59785.2 877.373  13
   3  -2   6 55890.7 655.238  12
   3  -2   6 59219.4 698.862   6
  -3  -2  -6 57039.2 1600.96  17
   3  -2   6 56433.7 1527.41  16
   3   2   7 11564.4 342.293   7
   3   2   7 12186.1 419.966  13
   3  -2   7 11631.3 311.787  12
  -3  -2  -7 10690.0 720.344  17
   3  -2   7 11904.8 763.275  16
   3   2   8 3078.96 231.555  13
   3  -2   8 3289.18 176.892   6
   3  -2   8 2866.56 167.627  12
   3   2   8 2702.50 155.172   8
   3  -2   9 838.667 139.999  15
   3   2   9 1193.95 163.998  13
   3  -2   9 1209.51 119.228  12
   3   2  10 4868.68 271.932  13
   3  -2  10 5151.63 223.634  12
   3  -2  11 1081.99 144.441  15
   3   2  11 1301.85 135.738  13
   3  -2  12 90.4498 62.5822  15
   3   2  12 192.470 67.2814  13
   3  -2  12 299.690 63.6744  12
   3   2  13 1701.08 151.988   4
   3  -2  13 1710.92 106.214  12
   3   2  14 372.091 72.3597   4
  -3   3  12-24.9020 45.5136  14
  -3  -3  12 60.9836 35.6879   3
  -3   3  11 303.952 74.6745  14
  -3  -3  11 275.023 57.3534   3
  -3  -3  11 327.273 56.3069   5
  -3  -3  10 581.308 80.9808   3
  -3   3  10 821.484 111.982  14
  -3  -3  10 676.796 86.0770   5
  -3   3   9 355.922 93.6013  14
  -3  -3   9 375.606 79.0779   5
  -3  -3   9 277.255 72.5144   3
   3   3  -8 14837.5 409.702   7
  -3   3   8 17117.4 446.122  14
  -3  -3   8 16141.6 405.909   3
  -3  -3   8 17645.7 420.665   5
  -3   3   8 15441.8 326.140   8
   3   3  -7 16990.4 489.729   7
  -3  -3   7 17120.5 425.352   3
  -3  -3   7 18247.7 444.497   5
  -3   3   7 16603.1 332.876   8
   3   3  -6 17240.5 532.866   7
  -3  -3   6 17358.2 442.607   5
  -3   3   6 16348.6 331.222   8
  -3  -3   5 1510.96 148.742   5
   3   3  -5 1590.94 184.426   7
   3   3  -4 170.208 106.146   7
  -3  -3   4 189.009 75.4027   5
   3   3  -3 517.516 130.493   7
  -3  -3   3 472.447 94.0027   5
   3   3  -2 1402.61 180.488   7
  -3  -3   2 1204.64 127.745   5
  -3  -3   1 1650.11 141.097   5
   3   3  -1 1771.24 195.291   7
   3   3   0 1970.84 201.584   7
   3  -3   0 2518.84 170.156   6
   3   3   1 3454.48 243.359   7
   3  -3   1 4198.44 223.544   6
   3   3   2 51.1353 83.3515   7
   3  -3   2 208.898 85.2283   6
   3   3   2-44.1124 79.2315  10
   3   3   3 22774.4 549.765   7
   3   3   3 21387.6 516.363  13
   3  -3   3 22474.3 518.585   6
   3   3   3 21557.5 454.543  10
   3   3   4 52443.4 794.749   7
   3   3   4 49515.3 801.115  13
   3  -3   4 50474.2 766.400   6
   3   3   4 52330.8 667.713  10
   3   3   5 15722.2 453.154  13
   3  -3   5 15042.4 366.674  12
   3  -3   5 15877.1 425.067   6
   3   3   6 6031.00 270.042   7
   3   3   6 5627.47 274.425  13
   3  -3   6 5455.75 228.479  12
   3  -3   6 5901.97 253.648   6
   3   3   7 2186.53 168.300   7
   3   3   7 2002.77 173.608  13
   3  -3   7 1922.32 142.331  12
   3   3   8 2796.34 178.420   7
   3  -3   8 3072.35 169.944  12
   3  -3   8 3404.28 180.271   6
   3   3   9 137.780 61.2276   7
   3   3   9 145.040 73.5910  13
   3  -3   9 177.860 58.1467  12
   3  -3   9 196.501 45.7816   6
   3   3  10 369.321 84.4159  13
   3  -3  10 524.231 69.4873  12
   3  -3  11 4810.54 163.745  12
   3  -3  12 3319.26 113.749  12
   3   4  -8 1675.02 77.5704  10
  -3  -4   8 1840.32 94.3583   5
   3   4  -7 2952.03 121.608  10
  -3  -4   7 3022.41 132.272   5
   3   4  -6 4015.49 162.769  10
  -3  -4   6 4484.83 177.663   5
   3   4  -5 6400.64 202.074   7
  -3   4   5 6044.45 168.389   8
   3   4  -4 3933.85 187.652  10
  -3  -4   4 4324.73 191.872   5
   3   4  -3 1069.70 112.836   7
   3   4  -3 1271.38 117.778  10
  -3  -4   3 1324.29 109.897   5
   3   4  -2 747.511 99.6103   7
   3   4  -2 790.248 100.118  10
  -3  -4   2 792.441 89.3736   5
   3   4  -1 148.565 71.4095   7
   3  -4  -1 215.469 60.2667   6
   3   4  -1 112.507 65.5945  10
   3   4   0 258.663 77.7870   7
   3   4   0 190.189 70.9894  10
   3   4   1 3553.84 197.439   7
   3   4   1 3898.92 187.288  10
   3   4   2 8299.15 260.403  10
   3   4   2 7154.57 278.551   7
   3   4   3 11066.1 335.190   7
   3  -4   3 12675.5 370.418   6
   3   4   4 5123.57 226.451   7
   3  -4   4 5883.58 249.156   6
   3   4   5 908.426 107.179   7
   3  -4   5 1230.19 135.133   6
   3   4   6 11916.4 305.398   7
   3  -4   6 11572.8 272.846   6
   3  -4   7 5038.82 153.872   6
   3   4   7 5326.22 185.908   7
  -4   0  15 21.2293 31.4561   3
  -4   0  14 474.444 78.1753  14
  -4   0  14 443.693 73.5189   3
  -4   0  13 2330.36 177.857  14
  -4   0  13 2088.09 150.787   3
  -4   0  12 1666.00 170.290  14
  -4   0  11 5286.26 297.038  14
  -4   0  10 29.2500 90.1939  14
  -4   0   9 3338.37 244.355  14
  -4   0   8 346.224 108.753  14
  -4   0   8 426.538 175.658   2
  -4   0   7 136.660 67.8693   9
  -4   0   7 62.1839 74.9645  14
  -4   0   6 696.936 112.005  14
  -4   0   5 6919.09 509.895  18
  -4   0   4 285.742 139.978  18
  -4   0   3 19094.0 872.049  18
  -4   0   2 26780.9 1047.37  18
  -4   0   2 24064.4 1162.75  17
  -4   0   1 1751.71 333.664  17
  -4   0   0 1554.63 319.821  17
  -4   0  -1 47497.6 1492.93  17
  -4   0  -2 2.41208 145.525  17
  -4   0  -3 94942.9 2172.98  17
  -4   0  -4 152.446 129.675  17
  -4   0  -5 649.231 217.745  17
   4   0   6 14992.2 492.935  15
  -4   0  -6 14083.5 864.046  17
   4   0   7 5458.60 316.980  15
  -4   0  -7 5357.19 560.591  17
   4   0   8 42170.0 849.323  15
   4   0   8 36556.9 704.542  13
   4   0   9 5951.83 334.130  15
   4   0  10 50810.2 947.695  15
   4   0  11 1047.41 163.990  15
   4   0  11 1604.72 167.819   4
   4   0  12 932.337 143.587  15
   4   0  13 340.148 91.0085  15
   4   0  14 697.575 70.3806  15
  -4   1  14 869.359 94.6499  14
  -4  -1  14 913.699 90.7637   3
  -4   1  14 727.883 68.3746   3
  -4   1  13 2644.85 183.462  14
  -4  -1  13 2559.90 165.799   3
  -4  -1  12 329.474 91.3429   3
  -4   1  12 303.725 104.725  14
  -4  -1  11 7563.90 329.333  14
  -4   1  11 7800.92 347.447  14
  -4  -1  11 6742.81 287.795   3
  -4   1  10 2265.43 199.653  14
  -4  -1  10 2069.82 193.546  14
  -4  -1  10 1711.59 151.132   3
  -4  -1   9 20.3259 84.4695  14
  -4   1   9-82.6883 101.439  14
  -4  -1   9-12.9468 66.3579   9
  -4  -1   8 1221.89 155.578  14
  -4   1   8 1084.87 139.524  14
  -4   1   8 944.918 282.535   1
  -4  -1   8 1153.32 143.003   9
  -4  -1   8 1195.21 291.890   2
  -4  -1   7 2373.19 205.303  14
  -4   1   7 1940.04 165.963  14
  -4  -1   7 2411.60 412.056   2
  -4  -1   7 2080.93 178.849   9
  -4  -1   6 842.961 128.366  14
  -4   1   6 671.916 102.379  14
  -4  -1   6 681.644 110.665   9
  -4   1   6 728.822 86.7208   9
  -4   1   6 411.717 218.558  18
  -4  -1   5 7682.69 326.740  14
  -4   1   5 6331.24 628.633  18
  -4  -1   5 6342.68 268.052   9
  -4   1   4 567.272 223.679  18
  -4   1   3 4531.77 504.665  18
  -4  -1   3 5422.51 564.550  17
  -4   1   2 245.633 177.229  18
  -4  -1   2 196.527 148.813  17
  -4   1   1 10475.4 687.448  18
  -4  -1   1 14478.3 868.152  17
  -4   1   0 9271.65 703.664  18
  -4  -1   0 12263.0 777.869  17
  -4   1  -1 8236.18 621.507  18
  -4   1  -1 8445.70 661.494  17
  -4   1  -2 6629.59 568.549  18
  -4  -1  -2 7960.63 608.442  17
  -4   1  -2 6623.30 557.205  17
  -4   1  -3 16221.0 890.327  18
  -4   1  -3 15579.3 823.572  17
  -4   1  -4 21429.7 1028.39  18
  -4  -1  -4 24190.5 1046.27  17
   4  -1   5 16314.9 525.227  15
   4  -1   5 18255.2 350.307   6
   4  -1   5 17386.1 357.457  12
   4  -1   5 18166.5 388.162  11
  -4  -1  -5 17911.1 929.052  17
   4  -1   6 10914.5 447.466  15
   4  -1   6 11053.1 277.185   6
   4  -1   6 10416.3 287.221  12
  -4  -1  -6 9907.27 720.452  17
   4  -1   7 27173.2 726.010  15
   4  -1   7 27359.0 437.578   6
   4   1   7 29021.2 674.529  13
   4  -1   7 27368.3 479.130  12
  -4  -1  -7 27652.5 1217.82  17
   4   1   8 54525.7 886.590  15
   4  -1   8 55301.2 1022.15  15
   4   1   8 51945.4 886.897  13
   4  -1   8 52642.3 683.600  12
   4   1   9 11183.2 424.152  15
   4  -1   9 10085.5 430.838  15
   4   1   9 9447.97 358.920  13
   4  -1   9 10594.0 313.432  12
   4   1  10 497.466 110.707  15
   4  -1  10 461.909 133.813  15
   4   1  10 522.790 104.028  13
   4  -1  10 679.364 97.6634  12
   4   1  11 4191.58 241.466  15
   4   1  11 4557.15 240.962  13
   4  -1  12 1158.59 159.904  15
   4   1  12 1429.44 164.050   4
   4  -1  13 44.2833 66.4502  15
   4   1  13 313.788 91.1801   4
   4  -1  14 1599.30 96.8184  15
   4   1  14 1090.32 92.8906   4
  -4   2  13 3474.01 163.484  14
  -4  -2  13 3313.56 143.112   3
  -4   2  12 2177.53 157.127  14
  -4  -2  12 1951.70 130.860   3
  -4   2  11 298.740 92.0208  14
  -4  -2  11 222.282 70.4411   3
  -4  -2  11 254.458 68.4562   5
  -4   2  10 163.307 92.6518  14
  -4  -2  10 197.247 74.8515   3
  -4   2   9 1841.23 169.426  14
  -4  -2   9 1538.01 142.628   3
  -4  -2   9 1548.37 154.060   9
  -4   2   8 2515.95 192.606  14
  -4  -2   8 2303.89 173.397   3
  -4  -2   8 2483.28 195.345   9
  -4   2   7 12517.7 394.663  14
  -4  -2   7 13088.8 439.400   9
  -4  -2   7 12207.7 372.880   3
  -4   2   6 10796.7 349.540  14
  -4  -2   6 11628.2 410.674   9
  -4   2   5 8904.56 307.472  14
  -4  -2   5 9395.73 758.755   2
  -4  -2   5 9918.25 383.870   9
  -4   2   5 8406.94 844.004   1
  -4  -2   4 4624.22 273.536   9
  -4  -2   4 4392.92 527.205   2
  -4   2   4 4649.14 656.641  18
  -4  -2   3 5802.66 297.463   9
  -4  -2   3 6079.28 606.752   2
  -4   2   3 5529.99 708.493  18
   4  -2  -2 11922.9 303.164   6
  -4  -2   2 11180.7 401.768   9
  -4  -2   2 11407.2 812.133   2
   4   2  -1 14922.3 506.034   7
   4  -2  -1 14739.4 331.999   6
  -4  -2   1 12842.4 430.165   9
  -4  -2   1 14230.6 902.213  17
   4   2   0 4326.99 278.342   7
   4  -2   0 5266.53 221.648   6
  -4  -2   0 3619.16 221.305   9
  -4   2   0 4726.36 629.115  18
  -4  -2   0 3930.27 495.061  17
   4   2   1 2219.54 203.118   7
   4  -2   1 2290.45 154.278   6
  -4  -2  -1 1937.31 363.586  17
   4   2   2 1922.64 185.886   7
   4   2   2 2012.58 185.979  13
   4  -2   2 2164.32 146.300   6
  -4  -2  -2 1691.68 315.954  17
   4   2   3 1440.20 148.454   7
   4   2   3 1594.39 174.234  13
   4  -2   3 1743.85 136.647   6
  -4   2  -3 1043.14 326.964  18
  -4  -2  -3 1171.43 260.162  17
   4  -2   4 4836.69 283.650  15
   4   2   4 6520.97 276.167   7
   4   2   4 6882.83 334.222  13
   4  -2   4 6040.31 220.232  12
   4  -2   4 7834.15 279.650   6
   4  -2   4 6421.60 255.619  11
  -4   2  -4 4580.05 560.688  18
  -4  -2  -4 5891.21 548.174  17
   4   2   5 27267.1 522.160   7
   4   2   5 30090.6 696.188  13
   4  -2   5 27771.2 475.137  12
   4  -2   5 29390.3 505.764   6
   4  -2   5 26868.1 513.756  11
  -4  -2  -5 26596.1 1144.83  17
   4   2   6 30688.6 680.511  13
   4  -2   6 30510.3 499.534   6
   4  -2   6 29730.7 500.051  12
   4   2   7 12941.3 446.664  13
   4  -2   7 12200.9 308.772   6
   4  -2   7 12284.2 329.329  12
   4  -2   8 555.876 124.169  15
   4   2   8 704.767 136.984  13
   4  -2   8 680.789 75.0049   6
   4  -2   8 615.405 86.4516  12
   4  -2   9 62.4276 83.9423  15
   4   2   9 240.522 109.816  13
   4  -2   9 156.776 56.2408  12
   4  -2  10 1287.23 152.238  15
   4   2  10 1640.10 159.948  13
   4  -2  10 1756.74 128.306  12
   4  -2  11-106.352 77.1874  15
   4   2  11 53.1634 59.1387  13
   4  -2  11 63.2699 46.0089  12
   4  -2  12 2661.42 140.510  15
   4   2  12 2942.98 143.015  13
   4   2  13 1030.75 93.7154   4
  -4   3  11 19.9131 41.9910  14
  -4  -3  11 16.3439 26.7535   5
  -4   3  10 989.781 99.1252  14
  -4  -3  10 909.719 81.6496   5
  -4   3   9 4179.35 201.308  14
  -4  -3   9 3992.12 177.630   5
   4   3  -8 12160.3 357.907   7
  -4   3   8 13071.9 361.848  14
  -4  -3   8 12533.2 330.580   5
  -4   3   7 14138.7 388.686  14
   4   3  -7 15260.9 445.078   7
  -4  -3   7 14189.3 374.691   5
   4   3  -6 5870.87 310.644   7
  -4  -3   6 5056.22 246.702   5
   4   3  -5 602.213 137.797   7
  -4  -3   5 695.201 115.977   5
   4   3  -4 4697.71 300.479   7
  -4  -3   4 4061.08 230.038   5
   4   3  -3 222.411 114.946   7
  -4  -3   3 233.087 74.1695   5
   4   3  -2 1224.03 179.707   7
   4  -3  -2 1230.35 109.037   6
  -4  -3   2 900.212 109.687   5
   4   3  -1 10370.9 436.138   7
   4  -3  -1 11144.9 314.267   6
   4   3   0 8113.66 377.950   7
   4  -3   0 10961.5 357.611   6
   4   3   1 6203.61 316.978   7
   4  -3   1 8064.88 314.331   6
   4   3   2 759.355 126.138   7
   4   3   2 603.145 85.3913  10
   4   3   3 3596.72 225.266   7
   4   3   3 3205.92 219.840  13
   4   3   4 4315.16 229.183   7
   4   3   4 3648.98 234.499  13
   4   3   5 8413.42 299.891   7
   4   3   5 7716.83 329.157  13
   4  -3   5 8327.67 288.603   6
   4   3   6 2280.24 161.439   7
   4   3   6 1946.45 169.709  13
   4  -3   6 2032.28 138.197   6
   4   3   7 3666.30 185.178   7
   4   3   7 3195.84 200.574  13
   4  -3   7 3085.67 159.618  12
   4  -3   7 3285.39 156.828   6
   4   3   8 1612.46 138.841  13
   4  -3   8 1528.64 97.2370   6
   4  -3   8 1583.65 110.765  12
   4  -3   9 262.076 39.7259   6
   4   3   9 267.164 69.7890  13
   4  -3   9 254.244 51.5325  12
   4   4  -6 5461.65 150.911  10
  -4  -4   6 4897.45 142.365   5
   4   4  -5 4589.12 152.836   7
  -4  -4   5 4673.98 149.132   5
   4   4  -4 3069.03 146.249   7
  -4  -4   4 2824.43 119.799   5
   4   4  -3 919.906 95.8884   7
   4   4  -3 1167.33 94.5721  10
   4   4  -2 732.638 87.3309   7
   4   4  -2 788.286 82.8982  10
   4   4  -1 949.345 100.199   7
   4  -4  -1 931.455 70.7925   6
   4   4  -1 936.418 87.9401  10
   4   4   0 37.4200 54.3523   7
   4  -4   0 29.7598 36.8822   6
   4   4   0 1.52534 42.5005  10
   4   4   1 4783.76 204.974   7
   4  -4   1 4950.65 174.835   6
   4  -4   1 5450.17 225.609  11
   4   4   1 4928.10 170.377  10
   4   4   2 3271.28 170.880   7
   4  -4   2 3451.82 151.216   6
   4  -4   2 3450.26 173.488  11
   4   4   3 843.959 95.9341   7
   4  -4   3 889.711 83.2724   6
   4  -4   3 747.095 82.3306  11
   4   4   4 2078.44 129.309   7
   4  -4   4 1758.55 103.673   6
   4   4   5 2533.89 127.181   7
   4  -4   5 1802.44 96.5985   6
   4   4   6 381.788 52.9510   7
   4  -4   6 276.706 39.8870   6
  -5   0  14-26.9511 31.1413   3
  -5   0  13 828.378 87.1847   3
  -5   0  12 56.8679 51.3643   3
  -5   0  12 10.7238 68.4460  14
  -5   0  11 834.491 127.040  14
  -5   0  10 13889.8 450.465  14
  -5   0   9 933.494 143.416  14
  -5   0   8 4173.64 257.949  14
  -5   0   8 4240.38 241.384   9
  -5   0   7 2165.60 186.957  14
  -5   0   7 2252.60 182.428   9
  -5   0   6 7601.96 319.110  14
  -5   0   6 8236.63 320.020   9
  -5   0   5 2405.13 182.526  14
  -5   0   5 2382.24 173.624   9
  -5   0   4 1998.32 162.558  14
  -5   0   4 2257.45 160.299   9
  -5   0   3 44005.5 687.874  14
  -5   0   3 41906.1 1429.50  18
  -5   0   2 8668.16 272.735   9
  -5   0   2 8778.68 692.356  18
  -5   0   2 8561.04 826.191  17
  -5   0   1 18202.5 381.825   9
  -5   0   1 20575.6 1094.17  18
  -5   0   1 19015.6 1160.36  17
  -5   0   0 12881.5 320.526   9
  -5   0   0 15274.2 1086.50  17
  -5   0  -1 224.265 69.0947   9
  -5   0  -1 220.639 236.487  17
  -5   0  -2-173.890 175.542  17
  -5   0  -2 30.7206 45.0854   9
  -5   0  -3 162.972 54.6065   9
  -5   0  -3-6.28515 132.946  17
  -5   0  -4 1457.14 365.468  17
   5   0   5 49.4362 88.9381  15
  -5   0  -5 117.839 190.704  17
   5   0   6 460.682 133.247  15
  -5   0  -6 366.161 245.621  17
   5   0   7 1945.50 218.201  15
   5   0   8 7199.02 361.734  15
   5   0   8 6228.41 308.288  13
   5   0   9 65672.8 1019.08  15
   5   0   9 51401.3 775.495  13
   5   0  10 17776.0 530.232  15
   5   0  11 3256.21 219.263  15
   5   0  12-77.3137 73.3130  15
   5   0  13 218.642 52.6461  15
  -5   1  13 149.503 39.4386   3
  -5   1  13 195.400 59.3371  14
  -5  -1  13 244.714 54.9389   3
  -5   1  12 3227.52 183.514  14
  -5  -1  12 3037.49 162.401   3
  -5   1  11 776.819 119.056  14
  -5  -1  11 716.406 99.8708   3
  -5  -1  10 39.9292 63.9164   3
  -5   1  10 67.0246 86.0042  14
  -5  -1  10 10.8912 53.3350   9
  -5   1   9 3198.48 222.169  14
  -5  -1   9 2793.64 207.283   9
  -5  -1   9 2614.91 168.513   3
  -5   1   8 6072.69 292.751  14
  -5  -1   8 6869.98 325.913   9
  -5   1   7 902.011 128.151  14
  -5  -1   7 886.739 136.896   9
  -5   1   7 921.654 111.080   9
  -5   1   6 5058.90 254.094  14
  -5  -1   6 5687.45 290.761   9
  -5   1   6 5709.23 236.606   9
  -5   1   5 28587.3 569.098  14
  -5  -1   5 33091.5 656.724   9
  -5   1   5 33671.3 550.933   9
  -5   1   5 28931.7 1444.76  18
   5  -1  -4 45220.0 622.637  11
  -5   1   4 44672.6 631.900   9
   5  -1  -3 8743.43 277.805  11
  -5  -1   3 7858.34 315.918   9
  -5   1   3 6826.13 673.476  18
  -5  -1   3 7515.39 753.995  17
   5  -1  -2 11824.9 318.603  11
  -5  -1   2 11041.2 359.480   9
  -5  -1   2 10611.0 879.200  17
   5  -1  -1 348.480 71.9883   6
   5  -1  -1 516.165 87.7553  11
  -5  -1   1 161.686 73.4519   9
  -5   1   1 165.544 209.223  18
  -5  -1   1 199.867 212.687  17
   5  -1   0 1380.49 106.032   6
   5  -1   0 1458.87 116.755  11
  -5  -1   0 1223.56 124.493   9
  -5   1   0 673.105 240.757  18
  -5  -1   0 855.999 297.415  17
   5  -1   1 5720.09 211.164   6
   5  -1   1 5410.44 223.416  11
  -5  -1  -1 5357.48 240.569   9
   5  -1   2 1985.47 126.115   6
   5  -1   2 2014.11 138.119  11
  -5   1  -2 1350.10 290.496  18
  -5  -1  -2 1978.68 393.224  17
  -5   1  -2 1699.25 385.548  17
   5  -1   3 3249.25 159.219   6
   5  -1   3 3240.01 176.170  11
  -5  -1  -3 3651.29 522.058  17
   5   1   4 7112.72 351.954  15
   5  -1   4 5227.02 330.255  15
   5  -1   4 5806.31 212.106   6
   5  -1   4 5430.70 233.837  11
  -5   1  -4 3957.43 490.822  18
  -5  -1  -4 6561.73 717.127  17
   5   1   5 1173.33 164.903  15
   5  -1   5 782.965 156.876  15
   5  -1   5 854.753 90.0433   6
   5  -1   5 850.487 102.098  11
   5   1   6 720.178 137.467  15
   5  -1   6 633.316 148.068  15
   5   1   7 13627.3 463.651  15
   5  -1   7 12466.3 506.359  15
   5   1   7 12077.9 461.056  13
   5   1   8 8385.93 345.659  15
   5  -1   8 7762.41 392.472  15
   5   1   8 7920.70 355.496  13
   5   1   9 3234.91 218.787  15
   5  -1   9 3234.94 243.693  15
   5   1   9 2734.67 192.964  13
   5  -1  10 6124.31 318.371  15
   5   1  10 4824.43 236.609  13
   5  -1  11 24978.8 564.233  15
   5   1  11 21034.0 413.809  13
   5  -1  12 3650.35 198.759  15
   5   1  12 3408.06 158.346   4
   5  -1  13 477.973 60.6389  15
  -5   2  12 358.928 61.8277  14
  -5   2  11 124.242 61.8107  14
   5   2 -11 11.9135 55.5790   7
  -5  -2  11 103.718 44.6288   3
  -5  -2  11 67.3357 44.1858   5
  -5   2  10 1065.70 120.866  14
  -5  -2  10 907.426 89.2410   3
  -5   2   9 348.851 94.5005  14
  -5  -2   9 281.349 81.7074   9
  -5  -2   9 210.438 61.4838   3
  -5   2   8 2460.65 181.019  14
  -5  -2   8 2287.68 178.593   9
  -5   2   7 8279.87 312.585  14
  -5  -2   7 8332.23 348.420   9
  -5  -2   6 26918.7 623.218   9
  -5   2   6 25992.4 446.404   9
  -5  -2   5 9177.05 381.874   9
   5  -2  -4 1893.15 144.509  11
  -5  -2   4 1306.99 167.735   9
   5   2  -3 77.1074 110.564   7
   5  -2  -3 16.0099 46.9407  11
   5  -2  -3 53.4262 42.1419   6
  -5  -2   3 92.7079 87.6748   9
   5   2  -2 2545.22 236.936   7
   5  -2  -2 2274.56 135.896   6
   5  -2  -2 2203.37 162.198  11
  -5  -2   2 1854.06 191.436   9
   5   2  -1 856.045 149.465   7
   5  -2  -1 956.598 95.1691   6
   5  -2  -1 1034.89 117.789  11
  -5  -2   1 793.356 136.515   9
   5   2   0 4494.52 284.463   7
   5  -2   0 3990.94 189.653   6
   5  -2   0 4090.95 211.550  11
  -5  -2   0 3923.53 244.813   9
   5   2   1 4035.97 265.206   7
   5  -2   1 3862.76 184.055   6
   5  -2   1 4026.41 211.723  11
  -5  -2  -1 3837.08 231.157   9
   5   2   2 6253.44 293.698   7
   5   2   2 6955.74 354.891  13
   5  -2   2 6097.38 230.784   6
   5  -2   2 6421.75 259.115  11
   5   2   3 753.545 108.027   7
   5  -2   3 511.565 119.381  15
   5   2   3 931.539 153.676  13
   5  -2   3 846.631 93.6823   6
   5  -2   3 823.326 106.212  11
   5  -2   4 465.680 119.866  15
   5  -2   4 621.819 82.9548   6
   5   2   4 727.386 146.119  13
   5  -2   4 617.964 92.5718  11
   5  -2   5 7870.51 373.969  15
   5  -2   5 8135.45 257.480   6
   5  -2   5 7226.75 259.277  11
   5  -2   6 7050.57 338.886  15
   5  -2   6 7235.46 234.230   6
   5  -2   6 6251.14 233.090  11
   5   2   7 1382.16 161.522  13
   5  -2   7 1105.96 92.9228   6
   5  -2   8 1624.05 162.884  15
   5   2   8 2113.69 187.961  13
   5  -2   9 4986.83 252.269  15
   5   2   9 6086.21 276.749  13
   5  -2  10 294.984 77.8172  15
   5   2  10 472.236 86.0934  13
   5  -2  11 676.129 78.5247  15
   5   2  11 1080.39 85.0828  13
   5   3  -9 145.473 43.6703   7
  -5  -3   9 230.303 46.5506   5
   5   3  -8 7401.06 234.413   7
  -5  -3   8 8079.13 222.612   5
   5   3  -7 2950.03 176.336   7
  -5  -3   7 2374.58 135.641   5
   5   3  -6 204.470 92.0560   7
  -5  -3   6 233.927 63.7084   5
   5   3  -5 347.952 111.105   7
   5  -3  -5 316.241 56.4791  11
  -5  -3   5 310.311 68.4376   5
   5   3  -4 637.058 132.121   7
   5  -3  -4 802.312 90.7718  11
  -5  -3   4 464.435 78.4888   5
   5   3  -3 181.127 103.711   7
   5  -3  -3 203.071 65.1727  11
  -5  -3   3 63.3916 49.3603   5
   5   3  -2 2842.66 218.362   7
   5  -3  -2 2300.74 126.981   6
   5  -3  -2 2552.39 173.321  11
   5   3  -1 1973.89 186.938   7
   5  -3  -1 1680.63 122.690   6
   5  -3  -1 2266.26 169.124  11
   5   3   0 10917.5 384.915   7
   5  -3   0 10461.9 289.031   6
   5  -3   0 11228.0 355.207  11
   5   3   1 202.987 90.7188   7
   5  -3   1 308.457 79.6350   6
   5  -3   1 435.473 100.526  11
   5   3   2 5069.38 238.950   7
   5  -3   2 5159.78 210.511   6
   5  -3   2 5108.15 235.876  11
   5   3   3 1229.08 119.737   7
   5   3   3 1172.03 125.529  13
   5  -3   3 1367.20 113.304   6
   5  -3   3 1224.76 119.927  11
   5   3   4 876.544 97.7363   7
   5   3   4 865.185 113.884  13
   5  -3   4 962.058 95.1669   6
   5  -3   4 750.306 90.8461  11
   5   3   5 231.619 59.1958   7
   5   3   5 207.898 78.4488  13
   5  -3   5 186.365 51.1149  11
   5  -3   5 251.553 58.2263   6
   5   3   6 3380.48 187.745  13
   5  -3   6 3085.95 140.933   6
   5   3   7 3622.35 173.062  13
   5  -3   7 3239.40 128.489   6
   5   3   8 2856.99 137.777  13
   5   3   9 737.825 65.3809  13
   5   4  -3 194.423 38.0922   7
   5   4  -2 2702.02 114.353   7
   5  -4  -2 2748.25 112.019  11
   5   4  -1 468.601 58.9949   7
   5  -4  -1 748.038 68.2207  11
   5   4   0 749.703 69.2908   7
   5  -4   0 696.429 68.1857  11
   5   4   1 873.009 73.8553   7
   5  -4   1 853.375 71.3744  11
   5  -4   2 2645.72 97.4110   6
   5  -4   2 2380.04 106.348  11
  -6   0  12 913.445 74.3437   3
  -6   0  11 13.6642 38.9746   3
  -6   0   9 350.035 92.1407  14
  -6   0   9 313.133 80.5632   9
  -6   0   8 26.7533 67.2186  14
  -6   0   8-68.7076 68.8650   9
  -6   0   7 78.7117 71.2701  14
  -6   0   7 106.538 75.4331   9
  -6   0   6 305.248 86.5519  14
  -6   0   6 357.599 100.557   9
  -6   0   5 446.077 94.1027  14
  -6   0   5 847.527 126.057   9
  -6   0   4 26162.8 558.716   9
  -6   0   3 87603.2 998.353   9
  -6   0   2 31683.6 587.487   9
  -6   0   1 11323.9 345.280   9
  -6   0   0 3540.01 194.936   9
  -6   0  -1 1209.35 120.960   9
  -6   0  -2 42.4851 50.2582   9
  -6   0  -3 1715.75 127.362   9
   6   0   4 16241.6 550.544  15
   6   0   5 302.291 120.080  15
   6   0   6 52.4062 101.884  15
   6   0   7 1499.56 176.448  15
   6   0   8 395.953 110.388  15
   6   0   8 393.904 91.8310  13
   6   0   9 1066.76 131.852  15
   6   0  10 199.611 74.0439  15
  -6   1  12 174.554 36.9256   3
  -6   1  11 143.828 55.6208  14
  -6  -1  11 154.331 43.6301   3
  -6   1  10 264.630 70.2880  14
  -6  -1  10 281.335 59.9105   9
  -6  -1  10 218.364 53.1108   3
  -6   1   9 774.976 104.662  14
  -6  -1   9 783.965 106.113   9
  -6  -1   9 575.129 76.3554   3
  -6   1   8 1127.48 123.843  14
  -6  -1   8 1213.87 147.648   9
  -6  -1   8 875.844 91.0363   3
  -6  -1   7 1603.95 165.940   9
  -6   1   7 1532.92 133.330   9
  -6  -1   6 4456.81 267.539   9
  -6   1   6 4257.41 213.612   9
  -6  -1   5 13587.6 446.178   9
  -6   1   5 13664.1 373.642   9
  -6  -1   4 8255.17 346.807   9
  -6   1   4 8340.72 287.184   9
   6  -1  -3 5336.33 232.915  11
  -6  -1   3 5279.46 280.717   9
  -6   1   3 5160.49 225.454   9
   6  -1  -2 24019.9 483.315  11
  -6  -1   2 24600.7 570.410   9
  -6   1   2 23514.3 469.701   9
   6   1  -1 24127.8 565.129   7
   6  -1  -1 26057.6 505.746  11
  -6  -1   1 25693.4 574.650   9
  -6   1   1 23910.4 463.750   9
   6  -1   0 17252.0 424.727  11
  -6  -1   0 17726.0 471.094   9
  -6   1   0 17319.7 394.791   9
   6  -1   1 9554.47 317.848  11
  -6  -1  -1 9901.64 347.613   9
   6  -1   2 1907.34 150.475  11
  -6  -1  -2 1988.13 157.047   9
   6   1   3 7777.74 364.401  15
   6  -1   3 6952.55 378.926  15
   6   1   4 1375.99 165.236  15
   6  -1   4 1408.93 192.543  15
  -6   1  -4 1076.80 95.0729   9
   6   1   5 107.526 81.2428  15
   6  -1   5 164.461 114.086  15
   6   1   6 7310.70 326.258  15
   6  -1   6 6707.62 355.999  15
   6   1   6 7088.27 352.874  13
   6   1   7 721.358 111.639  15
   6  -1   7 510.239 125.930  15
   6   1   7 573.975 124.701  13
   6  -1   8 59.1460 91.7377  15
   6   1   8 164.184 78.1969  13
   6  -1   9 28.3221 78.3947  15
   6   1   9 141.317 62.6900  13
   6  -1  10 6510.98 260.510  15
   6   1  10 5134.90 185.962  13
   6  -1  11 3025.48 153.197  15
   6   2 -10 17.0398 41.3237   7
  -6  -2  10 0.81056 30.4862   5
   6   2  -9 140.309 65.7743   7
   6   2  -8 1226.48 139.475   7
  -6  -2   8 1550.08 128.467   9
   6   2  -7 5578.77 278.952   7
  -6  -2   7 5250.67 244.868   9
   6   2  -6 353.215 111.606   7
  -6  -2   6 298.918 95.5391   9
  -6   2   6 374.836 67.0892   9
  -6  -2   5 3697.32 231.758   9
  -6   2   5 3629.74 170.915   9
   6  -2  -4 3571.09 174.774  11
  -6  -2   4 3567.98 233.531   9
  -6   2   4 3551.35 178.009   9
   6   2  -3 3821.16 247.818   7
   6  -2  -3 3229.18 170.265  11
  -6  -2   3 3297.74 225.263   9
  -6   2   3 3333.53 180.236   9
   6   2  -2 715.427 127.806   7
   6  -2  -2 716.551 95.8438  11
  -6  -2   2 616.982 119.050   9
   6   2  -1 1173.86 147.699   7
   6  -2  -1 1121.47 118.422  11
  -6  -2   1 1014.25 136.242   9
   6   2   0 15794.3 438.103   7
   6   2   0 16629.4 471.684  13
   6  -2   0 15142.2 379.632  11
  -6  -2   0 14468.6 425.204   9
   6   2   1 2429.43 175.283   7
   6  -2   1 2336.83 144.226   6
   6   2   1 2629.83 210.612  13
   6  -2   1 2259.27 157.855  11
   6  -2   2 7782.39 344.354  15
   6  -2   2 8614.39 264.193   6
   6  -2   2 7758.87 270.141  11
   6  -2   3 1945.52 183.859  15
   6  -2   3 2393.32 145.501   6
   6  -2   3 2193.34 149.343  11
   6  -2   4 294.334 98.6432  15
   6   2   4 430.668 112.793  13
   6  -2   4 335.089 67.9291  11
   6  -2   5 805.593 120.998  15
   6  -2   5 845.047 91.4197  11
   6  -2   6 152.594 75.1883  15
   6   2   6 283.467 88.2977  13
   6  -2   7-3.38506 57.1463  15
   6   2   7-5.54901 69.2852  13
   6  -2   8 330.035 74.8091  15
   6   2   8 480.513 87.1615  13
   6  -2   9-59.8857 52.6399  15
   6   2   9 211.713 55.3260  13
   6   3  -7 35.2826 31.7000   7
   6   3  -6 544.869 71.3566   7
  -6  -3   6 355.504 45.5834   5
   6   3  -5 4318.52 185.285   7
  -6  -3   5 2896.50 114.027   5
   6   3  -4 414.566 79.3526   7
   6  -3  -4 315.216 50.0574  11
   6   3  -3 1505.75 125.990   7
   6  -3  -3 1421.39 99.8985  11
   6   3  -2 1104.95 110.985   7
   6  -3  -2 1228.71 99.0710  11
   6   3  -1 1216.55 112.710   7
   6  -3  -1 1431.74 111.487  11
   6   3   0 1237.10 108.526   7
   6  -3   0 1467.49 118.518  11
   6   3   1 289.461 62.8432   7
   6  -3   1 262.308 62.4942  11
   6   3   2 1268.04 90.4231   7
   6  -3   2 1260.53 101.399  11
   6   3   3 589.894 60.3720   7
   6  -3   3 591.584 72.9377  11
   6   3   4 40.6412 35.3823  13
   6  -3   4 54.6572 36.9652  11
   6   3   5 947.152 73.0442  13
  -7   0   9 529.105 51.4576   3
  -7   0   8 20.7995 31.5361   3
  -7   0   8 89.9000 50.1345   9
  -7   0   7 2245.59 152.788   9
  -7   0   6 1072.59 121.628   9
  -7   0   5-32.8012 69.0255   9
  -7   0   4 1366.33 140.184   9
  -7   0   3 310.236 92.3467   9
  -7   0   2 8198.75 299.402   9
  -7   0   1 6175.83 256.323   9
  -7   0   0 3352.94 190.893   9
  -7   0  -1 3524.54 183.801   9
  -7   0  -2 965.825 99.6702   9
   7   0   3 5427.38 301.744  15
   7   0   4 50.8668 84.9653  15
   7   0   5 12534.0 422.856  15
   7   0   6 85.0345 77.3875  15
   7   0   7 345.122 86.6659  15
   7   0   7 211.528 66.0611  13
   7   0   8 3881.18 182.661  15
   7   0   8 2458.71 115.472  13
   7   0   9 47.6923 40.1078  15
   7   1  -9 318.177 60.0705   7
  -7  -1   9 799.571 64.8350   9
  -7  -1   8 361.805 66.1481   9
  -7  -1   7 1007.85 112.499   9
  -7   1   7 1047.16 94.4588   9
  -7  -1   6 1317.43 138.290   9
  -7   1   6 1332.10 114.903   9
  -7   1   5 446.131 81.0301   9
  -7  -1   5 311.223 97.8140   9
   7   1  -4 91.7072 62.5482   7
  -7  -1   4 179.248 87.6078   9
  -7   1   4 143.584 65.6828   9
  -7  -1   3 2306.17 179.075   9
  -7   1   3 2100.81 150.539   9
  -7  -1   2 13676.7 397.733   9
  -7   1   2 13644.4 346.865   9
  -7  -1   1 10054.8 336.353   9
  -7   1   1 9380.45 284.268   9
  -7  -1   0 9638.42 321.642   9
  -7   1   0 9012.95 267.402   9
  -7  -1  -1 1261.48 130.784   9
  -7   1  -1 1343.10 114.621   9
   7   1   2 1254.55 143.746  15
   7  -1   2 1319.08 175.974  15
  -7   1  -2 1075.92 92.9896   9
   7   1   3 4773.43 244.988  15
   7  -1   3 4658.15 282.401  15
   7   1   4 1306.52 130.906  15
   7  -1   4 1286.55 168.391  15
  -7   1  -4 938.205 78.8964   9
   7   1   5 3469.54 182.838  15
   7  -1   5 3807.76 237.856  15
   7   1   5 3382.52 209.744  13
   7  -1   6 2030.39 166.427  15
   7   1   6 1784.98 146.186  13
   7  -1   7 1003.61 117.152  15
   7   1   7 968.726 94.5407  13
   7  -1   8 998.520 104.193  15
   7   1   8 804.424 75.7777  13
   7   2  -7 429.063 61.7342   7
  -7  -2   7 328.751 43.9412   5
   7   2  -6 449.910 72.2270   7
  -7  -2   6 643.853 80.6668   9
  -7   2   6 539.877 57.6489   9
   7   2  -5 47.3608 50.3143   7
  -7  -2   5 66.6281 51.7831   9
  -7   2   5 0.92369 39.1867   9
   7   2  -4 20.2648 47.7668   7
  -7  -2   4 47.7630 53.0960   9
  -7   2   4 8.60406 44.6506   9
   7   2  -3 102.531 52.6903   7
  -7  -2   3 69.9709 57.3155   9
  -7   2   3 62.9836 50.5957   9
   7   2  -2-15.0898 42.7813   7
  -7  -2   2 50.9839 54.9228   9
  -7   2   2 27.5721 47.4946   9
   7  -2  -1 4357.84 218.284  15
   7   2  -1 4720.96 172.459   7
  -7  -2   1 5670.63 216.783   9
  -7   2   1 5496.61 195.361   9
   7  -2   0 10334.2 331.464  15
  -7   2   0 10099.7 259.996   9
   7  -2   1 17482.5 425.295  15
   7   2   1 17636.7 386.436  13
  -7   2  -1 17117.2 328.262   9
   7  -2   2 7259.17 276.495  15
   7   2   2 7238.26 246.915  13
  -7   2  -2 6661.67 199.888   9
   7  -2   3 318.983 78.2520  15
   7   2   3 350.258 72.3493  13
  -7   2  -3 360.153 56.3191   9
   7  -2   4 1358.96 119.156  15
   7   2   4 1336.17 108.551  13
   7  -2   5 189.112 51.7683  15
   7   2   5 110.618 51.7935  13
   7   2   6 116.969 48.9533  13
   7   2   7 3167.14 125.127  13
  -7   3   0 76.0065 33.0153   9
  -8   0   6 1472.26 93.0054   9
  -8   0   5 3585.22 154.332   9
  -8   0   4 939.808 92.5459   9
  -8   0   3 586.011 81.7624   9
  -8   0   2-13.0824 44.9975   9
  -8   0   1 350.918 68.3693   9
   8   0   0 148.377 70.3211  15
  -8   0   0 73.6861 45.8137   9
   8   0   1 52.2989 61.5119  15
  -8   0  -1 23.4503 38.4990   9
   8   0   2 680.406 97.6167  15
   8   0   3 60.1727 56.4691  15
   8   0   4 4539.08 192.028  15
   8   0   5 951.335 87.3890  15
   8   0   5 734.933 73.2921  13
  -8  -1   6 961.905 68.8204   9
  -8  -1   5 1421.44 92.2819   9
  -8   1   5 1348.65 86.6586   9
  -8  -1   4 44.2562 42.2158   9
  -8   1   4 68.1989 42.0108   9
  -8  -1   3 2250.36 127.067   9
  -8   1   3 2369.39 124.760   9
   8   1  -2 301.007 56.6639  15
  -8  -1   2 328.700 62.5956   9
  -8   1   2 403.538 63.3776   9
   8  -1  -1 164.378 78.4861  15
  -8   1   1 330.025 59.5312   9
  -8  -1   1 289.150 56.7127   9
   8   1   0 862.219 83.3603  15
   8  -1   0 1155.52 130.419  15
  -8  -1   0 811.715 73.3908   9
  -8   1   0 1126.48 86.7166   9
   8  -1   1 917.023 115.767  15
   8   1   1 740.230 87.0714  13
  -8   1  -1 897.390 74.4058   9
   8   1   2 1718.25 117.533  13
  -8   1  -2 1555.33 85.1067   9
   8  -1   3 476.166 83.0002  15
   8   1   3 360.975 63.0081  13
   8  -1   4 529.135 75.1696  15
   8   1   4 363.599 59.2367  13
   8  -1   5 675.440 73.2789  15
   8   1   5 542.091 53.9606  13
   0   0   0    0.00    0.00   0
TITL ks1411b in P2(1)/m
REM P2(1)/m (#11 in standard setting)
CELL 1.54184   6.958966   4.051742  13.585780  90.0000  91.7543  90.0000
ZERR    2.00   0.000589   0.000347   0.001193   0.0000   0.0077   0.0000
LATT  1
SYMM -x, y+1/2,-z
SFAC C H N O
UNIT 18.00 12.00 4.00 2.00
TREF
HKLF 4
END
;
_shelx_hkl_checksum     80928
_shelx_res_file
;
TITL ks1411b in P21
CELL  1.54184   6.9590   4.0517  13.5858   90.000   91.754   90.000
ZERR     2.00   0.0006   0.0003   0.0012    0.000    0.008    0.000
LATT  -1
SYMM  - X, 1/2 + Y, - Z
SFAC  C    H    N    O
UNIT  18   16   4    2
MERG   2
FMAP   2
PLAN   10
SIZE     0.082   0.115   0.568
ACTA
TEMP -123
BOND   $H
L.S.   4
WGHT    0.110000    0.048300
FVAR      14.92379
C1    1   -0.117865    0.873638    0.719751    11.00000    0.02930    0.03514 =
         0.05622    0.00367   -0.00334   -0.00186
AFIX  43
H1    2   -0.239129    0.783074    0.707759    11.00000   -1.20000
AFIX   0
C2    1    0.182939    0.951480    0.665026    11.00000    0.03336    0.02780 =
         0.03737    0.00538   -0.00590    0.00070
C3    1    0.233841    1.128259    0.752711    11.00000    0.03099    0.02682 =
         0.04082    0.00726   -0.00363    0.00511
C4    1    0.085468    1.160839    0.820801    11.00000    0.03555    0.02833 =
         0.04052    0.00708   -0.00205    0.00334
C5    1    0.126453    1.329002    0.909566    11.00000    0.04732    0.03860 =
         0.04227    0.00233    0.00523    0.00531
AFIX  43
H5    2    0.030828    1.352637    0.955388    11.00000   -1.20000
AFIX   0
C6    1    0.303388    1.457017    0.929207    11.00000    0.05277    0.03639 =
         0.03957   -0.00082   -0.00748    0.00297
AFIX  43
H6    2    0.327614    1.567492    0.988294    11.00000   -1.20000
AFIX   0
C7    1    0.451996    1.424630    0.860809    11.00000    0.03668    0.03726 =
         0.04856    0.00201   -0.01038    0.00058
AFIX  43
H7    2    0.573058    1.512677    0.875141    11.00000   -1.20000
AFIX   0
C8    1    0.416868    1.263985    0.773949    11.00000    0.03272    0.03462 =
         0.04157    0.00567   -0.00511    0.00334
AFIX  43
H8    2    0.513764    1.243959    0.728680    11.00000   -1.20000
AFIX   0
C9    1    0.267389    0.753001    0.507881    11.00000    0.04453    0.04368 =
         0.04137   -0.00198   -0.00516    0.00507
AFIX 137
H9A   2    0.166928    0.875700    0.474548    11.00000   -1.50000
H9B   2    0.222632    0.534043    0.521460    11.00000   -1.50000
H9C   2    0.377132    0.741039    0.466900    11.00000   -1.50000
AFIX   0
N1    3   -0.094546    1.031190    0.802817    11.00000    0.03364    0.03718 =
         0.05285    0.00133    0.00226   -0.00014
N2    3    0.012076    0.823733    0.647916    11.00000    0.03456    0.03357 =
         0.04458    0.00444   -0.00835   -0.00015
O1    4    0.320788    0.915899    0.599300    11.00000    0.03459    0.04299 =
         0.03669   -0.00044   -0.00164   -0.00035
HKLF 4
REM  ks1411b in P2(1)/m
REM R1 =  0.0538 for    1311 Fo > 4sig(Fo)  and  0.0584 for all    1435 data
REM    110 parameters refined using      1 restraints
END
WGHT      0.1100      0.0483
REM Highest difference peak  0.240,  deepest hole -0.233,  1-sigma level  0.064
Q1    1   0.3860  1.2799  0.8196  11.00000  0.05    0.24
Q2    1   0.2658  1.1301  0.7050  11.00000  0.05    0.23
Q3    1  -0.0915  0.6958  0.5800  11.00000  0.05    0.23
Q4    1   0.3708  1.4510  0.8896  11.00000  0.05    0.22
Q5    1   0.4657  1.3848  1.0047  11.00000  0.05    0.20
Q6    1  -0.0378  1.0204  0.7668  11.00000  0.05    0.20
Q7    1   0.1773  1.1196  0.8033  11.00000  0.05    0.19
Q8    1   0.1806  1.3275  0.8601  11.00000  0.05    0.19
Q9    1   0.1337  0.9522  0.7200  11.00000  0.05    0.19
Q10   1   0.4579  1.4133  0.7988  11.00000  0.05    0.19
;
_shelx_res_checksum     39853
_shelxl_version_number         .2013
data_New_Global_Publ_Block
_journal_date_recd_electronic     2014-11-15
_journal_date_accepted     2014-11-15
_journal_name_full     'Acta Crystallographica, Section E'
_journal_year     2014
_journal_volume     70
_journal_issue     12
_journal_page_first     o1279
_journal_page_last     o1279
_journal_paper_category     HO
_journal_paper_doi     10.1107/S1600536814025082
_journal_coeditor_code     HB7317
loop_
    _publ_contact_author_name
    _publ_contact_author_address
    _publ_contact_author_email
    'El-Hiti, Gamal A.'
;
Cornea Research Chair
Department of Optometry
College of Applied Medical Sciences
King Saud University
PO Box 10219
Riyadh 11433
Saudi Arabia
;
 'gelhiti@ksu.edu.sa'
    'Kariuki, Benson M.'
;
School of Chemistry
Cardiff University
Main Building
Park Place
Cardiff CF10 3AT
Wales
;
 kariukib@cardiff.ac.uk
_publ_contact_author_fax     '00966114693536'
_publ_contact_author_phone     '00966114693778'
_publ_section_title
;
Crystal structure of 4-methoxyquinazoline
;
loop_
    _publ_author_name
    _publ_author_footnote
    _publ_author_address
    'El-Hiti, Gamal A.' .
;
Cornea Research Chair
Department of Optometry
College of Applied Medical Sciences
King Saud University
PO Box 10219
Riyadh 11433
Saudi Arabia
;
    'Smith, Keith' .
;
School of Chemistry
Cardiff University
Main Building
Park Place
Cardiff CF10 3AT
Wales
;
    'Hegazy, Amany S.' .
;
School of Chemistry
Cardiff University
Main Building
Park Place
Cardiff CF10 3AT
Wales
;
    'Alshammari, Mohammed B.' .
;
Chemistry Department
College of Sciences and Humanities
Salman bin Abdulaziz University
PO Box 83
Al-Kharij 11942
Saudi Arabia
;
    'Kariuki, Benson M.' .
;
School of Chemistry
Cardiff University
Main Building
Park Place
Cardiff CF10 3AT
Wales
;
