# Supplementary material for: Crystal structure of 4-meth­oxy­quinazoline
Source: Acta Crystallogr Sect E Struct Rep Online. 2014 Nov 21;70(Pt 12):o1279. doi: 10.1107/S1600536814025082 (PMC4257374; doi:10.1107/S1600536814025082)
Supplement: Supplementary file 2 [file e-70-o1279-Isup2.hkl]

#
# h,k,l, Fc-squared, Fo-squared, sigma(Fo-squared), status flag
#
data_I
_shelx_title ' ks1411b in P2(1)/m'
_shelx_refln_list_code          4
_shelx_F_calc_maximum       60.23
_exptl_crystal_F_000       168.00
_reflns_d_resolution_high  0.7996

loop_
 _space_group_symop_operation_xyz
 'x, y, z'
 '-x, y+1/2, -z'

_cell_length_a     6.9590
_cell_length_b     4.0517
_cell_length_c    13.5858
_cell_angle_alpha  90.000
_cell_angle_beta   91.754
_cell_angle_gamma  90.000

_shelx_F_squared_multiplier     1.000

loop_
 _refln_index_h
 _refln_index_k
 _refln_index_l
 _refln_F_squared_calc
 _refln_F_squared_meas
 _refln_F_squared_sigma
 _refln_observed_status
   0  -4   0          9.79          9.23         0.70 o
   1  -4   0         28.90         33.71         1.22 o
   2  -4   0         16.61         16.91         0.90 o
   4  -4   0          0.06          0.13         0.17 o
   5  -4   0          3.08          3.13         0.31 o
   1  -3   0          6.26          6.40         0.73 o
   2  -3   0          1.28          1.19         0.23 o
   3  -3   0          9.79         11.31         0.76 o
   4  -3   0         33.89         49.22         1.61 o
   5  -3   0         40.40         48.40         1.72 o
   6  -3   0          5.77          6.59         0.53 o
   0  -2   0        417.88        379.94         4.47 o
   1  -2   0          3.98          5.31         0.51 o
   2  -2   0         42.72         50.52         1.69 o
   3  -2   0         13.74         14.47         1.67 o
   4  -2   0         15.80         20.39         2.39 o
   5  -2   0         18.16         18.00         0.55 o
   6  -2   0         66.38         66.68         1.51 o
   7  -2   0         42.97         46.40         1.49 o
   1  -1   0         56.32         66.81         1.76 o
   2  -1   0        140.83        128.94         3.19 o
   3  -1   0        435.49        465.87         7.77 o
   4  -1   0         47.74         55.06         3.49 o
   5  -1   0          6.04          6.07         0.49 o
   6  -1   0         67.67         78.43         1.42 o
   7  -1   0         37.91         43.28         1.44 o
   8  -1   0          4.49          4.12         0.77 o
   1   0   0        431.03        448.53         3.98 o
   2   0   0         45.81         39.73         1.93 o
   3   0   0          4.75          5.27         1.09 o
   4   0   0          6.88          6.98         1.44 o
   5   0   0         64.86         58.84         5.37 o
   6   0   0         11.51         15.89         0.88 o
   7   0   0         14.16         15.05         0.86 o
   8   0   0          0.22          0.46         0.17 o
   1   1   0         57.12         67.97         1.99 o
   2   1   0        139.64        144.37         3.96 o
   3   1   0        434.46        446.95         8.29 o
   4   1   0         47.10         41.63         3.16 o
   5   1   0          5.97          3.02         1.08 o
   6   1   0         67.64         77.76         1.77 o
   7   1   0         37.59         40.47         1.20 o
   8   1   0          4.48          4.52         0.59 o
   0   2   0        416.58        383.24         5.71 o
   1   2   0          4.04          3.28         0.47 o
   2   2   0         43.04         49.97         3.28 o
   3   2   0         13.43         13.22         3.34 o
   4   2   0         15.62         19.74         1.14 o
   5   2   0         18.17         20.18         1.28 o
   6   2   0         66.77         72.70         1.87 o
   7   2   0         43.07         45.35         1.17 o
   1   3   0          6.06          6.37         0.40 o
   2   3   0          1.23          0.99         0.40 o
   3   3   0          9.91          8.85         0.91 o
   4   3   0         33.40         36.43         1.70 o
   5   3   0         40.52         49.02         1.73 o
   6   3   0          5.82          5.55         0.49 o
   7   3   0          2.14          0.34         0.15 o
   0   4   0          9.84          9.91         0.71 o
   1   4   0         29.26         31.18         1.22 o
   2   4   0         16.70         16.32         1.23 o
   3   4   0          1.20          1.01         0.24 o
   4   4   0          0.07          0.08         0.15 o
   5   4   0          3.04          3.37         0.31 o
  -5  -4   1          2.81          3.36         0.31 o
  -4  -4   1          3.76          4.18         0.32 o
  -3  -4   1          1.08          0.97         0.27 o
  -2  -4   1          6.38          7.11         0.41 o
  -1  -4   1         21.75         20.98         0.98 o
   0  -4   1          0.14          0.30         0.32 o
   1  -4   1         15.65         15.68         1.08 o
   2  -4   1         11.88         12.68         0.84 o
   4  -4   1         18.93         23.12         1.12 o
   5  -4   1          5.33          3.83         0.32 o
  -6  -3   1          5.87          6.43         0.50 o
  -5  -3   1          6.20          8.64         1.31 o
  -4  -3   1         39.60         50.04         1.41 o
  -3  -3   1          9.17          7.41         0.63 o
  -2  -3   1          4.04          4.51         1.18 o
  -1  -3   1         38.88         37.65         1.79 o
   0  -3   1         26.09         24.58         0.72 o
   1  -3   1          2.54          2.02         0.37 o
   2  -3   1         19.47         21.63         0.80 o
   3  -3   1         16.11         18.85         1.00 o
   4  -3   1         23.64         36.21         1.41 o
   5  -3   1          0.69          1.65         0.29 o
   6  -3   1          1.19          1.18         0.28 o
  -7  -2   1         24.86         22.92         2.95 o
  -6  -2   1          3.73          4.84         0.40 o
  -5  -2   1          3.90          4.27         0.29 o
  -4  -2   1         55.46         63.32         2.14 o
  -3  -2   1        271.37        318.53         7.65 o
  -2  -2   1        100.87        119.85         7.20 o
   0  -2   1         79.32         79.31         2.45 o
   1  -2   1         20.26         23.89         1.47 o
   2  -2   1         62.05         71.33         2.84 o
   3  -2   1         47.23         48.41         2.77 o
   4  -2   1          8.88         10.07         0.79 o
   5  -2   1         17.89         17.55         0.53 o
   6  -2   1          9.80         10.34         0.48 o
   7  -2   1         76.34         78.50         1.91 o
  -8  -1   1          1.05          1.13         0.28 o
  -7  -1   1         42.40         45.15         1.51 o
  -6  -1   1        108.30        116.29         1.70 o
  -5  -1   1          1.42          1.60         0.34 o
  -4  -1   1         69.23         65.01         3.90 o
  -3  -1   1         49.89         58.12         3.02 o
  -2  -1   1          2.84          1.95         0.58 o
  -1  -1   1        151.52        144.50         2.45 o
   0  -1   1       1093.00       1107.64         7.20 o
   1  -1   1       3628.08       4186.89        15.43 o
   2  -1   1        137.00        143.24         3.42 o
   3  -1   1         69.10         82.51         3.17 o
   5  -1   1         23.93         24.77         0.58 o
   6  -1   1         43.81         43.62         1.05 o
   7  -1   1          4.75          5.66         0.59 o
   8  -1   1          4.45          4.12         0.52 o
  -8   0   1          2.52          1.58         0.31 o
  -7   0   1         26.30         27.73         1.15 o
  -6   0   1         52.14         50.84         1.55 o
  -5   0   1         94.99         83.23         3.02 o
  -4   0   1          8.19          7.87         1.50 o
  -3   0   1         39.50         42.06         2.63 o
  -2   0   1        972.21       1067.57        10.29 o
  -1   0   1       1223.65       1710.78         9.14 o
   0   0   1          8.08          6.92         0.27 o
   1   0   1        915.93        665.64         4.57 o
   2   0   1          0.03          0.03         0.36 o
   3   0   1        188.02        190.88         5.18 o
   4   0   1        183.35        213.26         6.70 o
   5   0   1          0.70          1.00         0.30 o
   6   0   1          5.69          5.43         0.54 o
   7   0   1         18.41         15.83         0.83 o
   8   0   1          0.31          0.16         0.15 o
  -8   1   1          1.05          1.48         0.27 o
  -7   1   1         42.56         42.12         1.28 o
  -6   1   1        107.97        107.75         1.61 o
  -5   1   1          1.38          0.74         0.94 o
  -4   1   1         69.35         47.03         3.09 o
  -3   1   1         49.33         46.42         2.71 o
  -2   1   1          2.89          2.60         0.77 o
  -1   1   1        150.52        119.90         2.42 o
   0   1   1       1097.15       1095.67        90.40 o
   1   1   1       3625.92       4242.17        16.44 o
   2   1   1        137.05        149.90         3.83 o
   3   1   1         68.61         77.83         3.88 o
   4   1   1         43.88         37.43         2.03 o
   7   1   1          4.73          6.03         0.51 o
   8   1   1          4.54          3.76         0.35 o
  -7   2   1         24.86         22.85         1.74 o
  -6   2   1          3.79          5.27         0.66 o
  -5   2   1          3.87          3.84         0.67 o
  -4   2   1         54.96         67.00         2.27 o
  -3   2   1        270.05        313.56         9.56 o
  -2   2   1        100.16        117.68         5.12 o
  -1   2   1         29.53         24.69         1.22 o
   0   2   1         78.48         84.74         2.89 o
   1   2   1         20.36         19.17         1.33 o
   2   2   1         61.97         76.03         3.21 o
   3   2   1         47.48         39.58         3.09 o
   4   2   1          9.05          9.97         0.91 o
   5   2   1         17.82         18.12         1.19 o
   6   2   1          9.80         11.29         0.60 o
   7   2   1         76.26         77.85         1.17 o
  -6   3   1          5.99          5.46         0.51 o
  -5   3   1          6.29          8.86         0.84 o
  -4   3   1         39.72         46.56         1.96 o
  -3   3   1          8.97          7.95         0.88 o
  -2   3   1          4.08          3.77         0.51 o
  -1   3   1         39.22         36.85         3.16 o
   0   3   1         25.96         24.00         0.90 o
   1   3   1          2.52          2.70         0.22 o
   2   3   1         19.63         22.91         1.20 o
   3   3   1         16.00         15.51         1.09 o
   4   3   1         23.31         27.85         1.42 o
   5   3   1          0.63          0.91         0.41 o
   6   3   1          1.24          1.30         0.28 o
  -5   4   1          2.92          2.10         0.26 o
  -4   4   1          3.71          4.23         0.30 o
  -3   4   1          1.03          0.58         0.22 o
  -2   4   1          6.51          6.71         0.67 o
  -1   4   1         21.87         21.35         1.14 o
   0   4   1          0.15          0.17         0.20 o
   1   4   1         15.63         14.34         0.88 o
   2   4   1         11.90         13.37         1.34 o
   3   4   1         14.91         16.81         0.77 o
   4   4   1         18.88         21.87         0.59 o
   5   4   1          5.28          3.92         0.33 o
  -5  -4   2         13.39         12.34         0.50 o
  -3  -4   2          4.24          3.56         0.40 o
  -2  -4   2          1.25          1.15         0.32 o
  -1  -4   2          8.69          7.51         0.62 o
   0  -4   2          8.45          8.56         0.70 o
   1  -4   2          5.33          6.12         0.47 o
   2  -4   2         53.95         67.42         1.88 o
   4  -4   2         13.28         15.50         0.51 o
   5  -4   2         12.68         11.37         0.60 o
  -6  -3   2          4.87          5.52         0.44 o
  -5  -3   2         10.35         10.75         0.56 o
  -4  -3   2          4.05          4.90         0.74 o
  -3  -3   2          6.64          5.41         0.57 o
  -2  -3   2         87.31         82.37         2.15 o
  -1  -3   2         40.25         40.72         1.35 o
   0  -3   2        111.25        104.74         2.27 o
   1  -3   2         31.82         32.57         1.28 o
   2  -3   2          0.47          0.43         0.35 o
   3  -3   2          0.47          0.94         0.38 o
   5  -3   2         18.83         23.06         0.71 o
   6  -3   2          4.85          5.66         0.46 o
  -7  -2   2          0.07          0.23         0.25 o
  -6  -2   2          3.24          3.06         0.34 o
  -5  -2   2          9.03          9.74         0.48 o
  -4  -2   2         47.49         52.28         1.04 o
  -3  -2   2         65.24         68.66         3.75 o
  -2  -2   2        167.24        171.07         5.01 o
  -1  -2   2         10.64          9.75         1.16 o
   0  -2   2         43.70         48.28         2.23 o
   1  -2   2        234.78        275.53         5.29 o
   2  -2   2         25.89         34.44         2.10 o
   3  -2   2         33.66         32.10         2.27 o
   4  -2   2          8.22          9.41         1.06 o
   5  -2   2         29.21         28.04         0.77 o
   6  -2   2         38.83         36.47         1.26 o
   7  -2   2         29.24         32.59         1.24 o
  -8  -1   2          1.34          1.48         0.28 o
  -7  -1   2         60.18         61.41         1.79 o
  -6  -1   2        104.59        108.95         1.66 o
  -5  -1   2         52.89         51.35         1.70 o
  -4  -1   2          0.55          0.88         0.67 o
  -3  -1   2         60.56         67.44         3.28 o
  -2  -1   2        204.40        234.17         4.99 o
  -1  -1   2         97.70        112.70         2.51 o
   0  -1   2       2817.43       2853.36        11.35 o
   2  -1   2         11.72         11.40         1.08 o
   3  -1   2        229.94        244.99         5.50 o
   4  -1   2         33.42         35.74         2.73 o
   5  -1   2          9.55          8.97         0.41 o
   6  -1   2         10.30          8.74         0.49 o
   7  -1   2          7.35          5.92         0.79 o
  -8   0   2          0.01         -0.06         0.20 o
  -7   0   2         35.47         36.81         1.34 o
  -6   0   2        144.39        142.26         2.64 o
  -5   0   2         46.79         38.94         1.09 o
  -4   0   2        116.27        115.10         6.10 o
  -3   0   2         18.18         17.28         1.93 o
  -2   0   2        449.94        486.77         7.57 o
  -1   0   2        259.30        278.97         3.04 o
   0   0   2        722.03        674.57         7.00 o
   1   0   2        281.37        245.75         3.23 o
   2   0   2        242.74        183.79         3.52 o
   3   0   2        636.38        636.99         8.84 o
   4   0   2          0.25          0.01         0.65 o
   5   0   2          0.12         -0.05         0.46 o
   6   0   2          0.49          0.19         0.23 o
   7   0   2          3.44          4.34         0.45 o
   8   0   2          3.14          3.05         0.44 o
  -8   1   2          1.35          1.59         0.23 o
  -7   1   2         60.09         61.26         1.56 o
  -6   1   2        105.03        105.58         2.11 o
  -4   1   2          0.54          1.10         0.80 o
  -3   1   2         59.63         56.81         3.06 o
  -2   1   2        204.84        242.41         5.35 o
  -1   1   2         96.69        114.44         3.35 o
   1   1   2       1514.04       1525.21         6.50 o
   2   1   2         11.90         11.48         0.69 o
   3   1   2        230.68        245.25         6.39 o
   4   1   2         33.69         29.75         1.79 o
   5   1   2          9.68          6.72         1.04 o
   7   1   2          7.46          5.09         0.40 o
   8   1   2          9.58          7.25         0.37 o
  -7   2   2          0.05          0.02         0.14 o
  -6   2   2          3.23          3.21         0.57 o
  -5   2   2          9.04         11.43         1.06 o
  -3   2   2         65.29         71.50         4.70 o
  -2   2   2        166.05        163.23         5.48 o
  -1   2   2         10.56          8.02         1.07 o
   0   2   2         43.84         52.35         2.43 o
   1   2   2        236.36        249.95         4.62 o
   2   2   2         25.79         39.25         2.23 o
   3   2   2         33.46         25.42         2.46 o
   4   2   2          8.13          8.84         0.59 o
   5   2   2         29.23         29.44         1.58 o
   7   2   2         29.05         30.99         1.29 o
  -6   3   2          4.81          4.96         0.50 o
  -5   3   2         10.48         12.76         0.98 o
  -4   3   2          4.08          5.50         0.81 o
  -3   3   2          6.46          6.30         0.81 o
  -2   3   2         87.15         83.68         2.28 o
  -1   3   2         40.52         41.37         1.00 o
   0   3   2        111.56        103.54         3.16 o
   1   3   2         31.79         32.23         1.17 o
   2   3   2          0.54          0.15         0.29 o
   3   3   2          0.47          0.01         0.26 o
   4   3   2          3.53          2.96         0.35 o
   5   3   2         18.68         22.76         1.07 o
   6   3   2          4.90          5.69         0.41 o
  -5   4   2         13.56         12.13         0.51 o
  -4   4   2          3.79          3.43         0.27 o
  -3   4   2          4.22          3.45         0.32 o
  -2   4   2          1.18          0.54         0.21 o
  -1   4   2          8.86          7.10         0.60 o
   0   4   2          8.59          7.41         0.70 o
   1   4   2          5.34          6.26         1.12 o
   2   4   2         53.51         68.47         1.80 o
   3   4   2         24.81         35.05         2.57 o
   4   4   2         13.10         14.69         0.77 o
  -1   5   2          2.01          0.60         0.13 o
   0   5   2          2.00          0.69         0.14 o
  -3  -4   3          5.84          5.95         0.49 o
  -2  -4   3          0.57          0.45         0.28 o
  -1  -4   3          5.00          4.06         0.49 o
   0  -4   3          5.77          5.82         0.61 o
   1  -4   3          0.62          0.69         0.29 o
   2  -4   3         83.82        113.20         2.42 o
   3  -4   3         34.85         56.91         1.66 o
   4  -4   3          3.90          3.70         0.32 o
  -6  -3   3          5.67          6.38         0.45 o
  -5  -3   3          0.72          0.56         0.31 o
  -4  -3   3          1.11          1.05         0.33 o
  -3  -3   3          3.28          2.12         0.42 o
  -2  -3   3         55.94         50.73         1.56 o
  -1  -3   3         89.40         88.59         1.42 o
   0  -3   3          3.40          3.25         0.33 o
   1  -3   3          4.80          4.31         0.54 o
   2  -3   3         75.81         78.60         1.52 o
   3  -3   3         82.00        100.91         2.33 o
   5  -3   3          4.88          5.85         0.37 o
   6  -3   3          2.55          2.66         0.33 o
  -7  -2   3          0.31          0.31         0.26 o
  -6  -2   3         13.73         14.61         0.61 o
  -5  -2   3          0.28          0.21         0.13 o
  -4  -2   3         25.69         26.30         1.20 o
  -3  -2   3         20.63         21.24         2.19 o
  -2  -2   3         13.94         12.08         1.46 o
  -1  -2   3        154.07        160.60         4.80 o
   0  -2   3        201.69        206.65         5.01 o
   1  -2   3        971.19       1082.04         8.25 o
   2  -2   3        343.13        348.26        48.67 o
   3  -2   3          9.70         10.23         1.35 o
   4  -2   3          6.22          7.43         1.29 o
   5  -2   3          3.76          3.50         0.40 o
   6  -2   3          9.87          9.99         0.51 o
   7  -2   3          1.59          1.43         0.35 o
  -8  -1   3          9.32         10.10         0.57 o
  -7  -1   3          8.06         10.35         0.80 o
  -6  -1   3         22.74         23.86         0.80 o
  -5  -1   3         40.32         37.38         1.79 o
  -4  -1   3         24.43         24.35         2.53 o
  -3  -1   3        429.48        459.62         8.70 o
  -2  -1   3         11.52         12.42         1.37 o
  -1  -1   3        118.02        109.96         3.37 o
   0  -1   3        501.03        539.64         6.73 o
   2  -1   3          8.44          8.03         1.02 o
   3  -1   3         47.17         48.02         2.60 o
   5  -1   3         14.43         14.67         0.52 o
   6  -1   3         33.45         31.22         1.70 o
   7  -1   3         21.40         20.91         1.27 o
   8  -1   3          1.90          2.14         0.37 o
  -8   0   3          3.02          2.63         0.37 o
  -7   0   3          1.75          1.39         0.41 o
  -6   0   3        398.88        393.33         4.48 o
  -5   0   3        221.65        195.88         4.71 o
  -4   0   3        101.48         85.73         3.92 o
  -3   0   3          1.71          2.42         0.66 o
  -2   0   3        131.13        129.89         3.13 o
  -1   0   3        154.56        124.78         2.04 o
   0   0   3        132.48        118.37         2.73 o
   1   0   3       1217.60        924.92        11.92 o
   2   0   3          5.83          4.28         0.66 o
   3   0   3        167.82        167.30         4.50 o
   4   0   3        343.02        426.29         9.76 o
   5   0   3          0.68          0.51         0.38 o
   6   0   3          8.63          7.70         0.57 o
   7   0   3         23.84         24.37         1.35 o
   8   0   3          0.22          0.27         0.25 o
  -8   1   3          9.22         10.64         0.56 o
  -7   1   3          8.11          9.43         0.68 o
  -6   1   3         22.96         23.17         1.01 o
  -5   1   3         40.46         30.65         3.02 o
  -4   1   3         24.15         20.35         2.27 o
  -3   1   3        428.00        444.76         8.74 o
  -2   1   3         11.32         14.07         1.48 o
  -1   1   3        118.05        117.72         3.42 o
   1   1   3        346.83        324.02         2.53 o
   2   1   3          8.38          9.23         0.90 o
   3   1   3         47.81         45.35         3.11 o
   4   1   3         82.75         71.31         2.71 o
   6   1   3         33.92         34.92         1.64 o
   7   1   3         21.48         21.43         1.10 o
   8   1   3          1.92          1.62         0.28 o
  -7   2   3          0.31          0.37         0.16 o
  -6   2   3         13.66         15.79         1.09 o
  -5   2   3          0.27          0.35         0.50 o
  -4   2   3         25.66         24.83         3.18 o
  -3   2   3         20.45         24.73         2.88 o
  -2   2   3         13.63         11.53         1.62 o
  -1   2   3        154.41        129.85         4.05 o
   0   2   3        202.32        209.88         5.11 o
   1   2   3        971.45       1062.02         9.89 o
   2   2   3        344.40        398.29        71.20 o
   3   2   3          9.75          7.08         1.39 o
   4   2   3          6.23          6.62         0.62 o
   5   2   3          3.67          3.69         0.40 o
   7   2   3          1.67          1.60         0.20 o
  -6   3   3          5.60          6.76         0.57 o
  -5   3   3          0.79          0.81         0.47 o
  -4   3   3          1.12          1.00         0.52 o
  -3   3   3          3.25          2.32         0.59 o
  -2   3   3         55.64         53.09         1.91 o
  -1   3   3         89.39         87.68         1.47 o
   0   3   3          3.54          3.86         0.32 o
   1   3   3          4.81          4.96         0.29 o
   2   3   3         75.88         85.29         1.90 o
   3   3   3         81.51         98.14         1.79 o
   4   3   3         13.24         15.30         0.88 o
   5   3   3          4.92          5.40         0.39 o
   6   3   3          2.50          2.65         0.27 o
  -5   4   3          1.53          0.87         0.17 o
  -4   4   3          4.99          4.76         0.56 o
  -3   4   3          5.87          5.28         0.45 o
  -2   4   3          0.59          0.28         0.18 o
  -1   4   3          5.05          3.38         0.33 o
   0   4   3          5.74          5.50         0.38 o
   1   4   3          0.65          0.80         0.35 o
   2   4   3         83.94        120.53         2.39 o
   3   4   3         35.05         49.69         1.50 o
   4   4   3          3.88          3.79         0.43 o
  -4  -4   4         16.10         12.68         0.54 o
  -3  -4   4         19.41         19.42         0.86 o
  -2  -4   4         14.33         12.27         0.73 o
  -1  -4   4         37.44         34.97         1.25 o
   0  -4   4          9.16          9.92         0.75 o
   1  -4   4          9.01         10.05         0.57 o
   2  -4   4         18.33         20.25         1.02 o
   3  -4   4         16.72         26.42         1.12 o
   4  -4   4          6.31          7.90         0.47 o
  -6  -3   4          1.41          1.42         0.22 o
  -5  -3   4          2.93          2.94         0.76 o
  -4  -3   4         18.75         18.23         1.03 o
  -3  -3   4          0.80          0.85         0.34 o
  -2  -3   4          8.03          6.82         0.63 o
  -1  -3   4          5.54          4.87         0.39 o
   0  -3   4          1.70          1.43         0.27 o
   1  -3   4        123.81        118.28         1.78 o
   2  -3   4         21.56         22.60         0.90 o
   3  -3   4        179.41        226.63         3.44 o
   5  -3   4          3.57          3.88         0.48 o
   6  -3   4          0.28          0.25         0.17 o
  -7  -2   4          0.17          0.21         0.24 o
  -6  -2   4         15.68         16.03         0.63 o
  -5  -2   4          7.80          7.61         1.32 o
  -4  -2   4         25.06         20.55         1.09 o
  -3  -2   4         10.61          8.25         0.67 o
  -2  -2   4          8.38          7.06         1.25 o
  -1  -2   4         13.21         15.13         1.71 o
   0  -2   4        330.72        341.83         7.00 o
   1  -2   4        405.06        428.46         5.95 o
   2  -2   4        144.50        165.38         4.90 o
   3  -2   4         18.20         16.86         1.54 o
   4  -2   4         27.59         28.70         1.74 o
   5  -2   4          2.57          2.67         0.25 o
   6  -2   4          1.89          1.45         0.25 o
   7  -2   4          6.93          6.10         0.54 o
  -8  -1   4          0.17          0.20         0.19 o
  -7  -1   4          0.70          0.80         0.39 o
  -6  -1   4         38.14         37.07         1.56 o
  -5  -1   4        198.83        203.04         2.80 o
  -3  -1   4        130.20        143.33         5.14 o
  -2  -1   4        133.66        162.50         5.13 o
  -1  -1   4         89.65         79.03         2.97 o
   0  -1   4        279.59        309.55         4.75 o
   1  -1   4        111.60         90.42         4.25 o
   2  -1   4         67.05         64.60         2.79 o
   3  -1   4         48.46         47.02         2.68 o
   4  -1   4        103.25        108.61         4.70 o
   5  -1   4         24.42         25.21         1.11 o
   6  -1   4          7.30          6.33         0.86 o
   7  -1   4          5.50          5.78         0.76 o
   8  -1   4          2.31          2.38         0.34 o
  -8   0   4          4.33          4.22         0.42 o
  -7   0   4          5.73          6.13         0.63 o
  -6   0   4        106.33        117.47         2.51 o
  -5   0   4         10.60          9.60         0.58 o
  -4   0   4          0.98          1.28         0.63 o
  -3   0   4         25.88         23.22         1.66 o
  -2   0   4        625.90        627.60         6.63 o
  -1   0   4         44.32         43.26         1.77 o
   0   0   4          6.70          7.28         0.52 o
   1   0   4          1.66          0.92         0.38 o
   2   0   4          3.26          3.06         0.65 o
   3   0   4         93.63         88.17         3.41 o
   4   0   4          0.28          0.68         0.58 o
   5   0   4          5.99          6.54         1.64 o
   6   0   4         71.98         72.92         2.47 o
   7   0   4          0.21          0.23         0.38 o
   8   0   4         22.19         20.38         0.86 o
  -8   1   4          0.19          0.31         0.19 o
  -7   1   4          0.68          0.53         0.20 o
  -6   1   4         38.25         37.45         1.29 o
  -5   1   4        199.16        200.58         2.84 o
  -4   1   4          3.37          2.55         1.00 o
  -3   1   4        130.32        139.20         5.14 o
  -2   1   4        132.85        152.13         4.92 o
  -1   1   4         89.97         75.40         2.92 o
   0   1   4        280.92        300.54         5.43 o
   1   1   4        111.25         91.43         4.81 o
   2   1   4         67.11         68.49         4.60 o
   3   1   4         48.55         41.97         2.85 o
   4   1   4        104.20         96.22         4.62 o
   5   1   4         24.39         28.78         7.08 o
   6   1   4          7.27          5.23         0.67 o
   7   1   4          5.61          4.77         0.83 o
   8   1   4          2.34          1.63         0.27 o
  -7   2   4          0.19          0.06         0.15 o
  -6   2   4         15.48         15.95         0.80 o
  -4   2   4         25.09         20.87         2.95 o
  -3   2   4         10.61          9.81         1.89 o
  -2   2   4          8.38          5.36         1.26 o
  -1   2   4         13.41         11.74         1.48 o
   0   2   4        331.73        360.15         6.92 o
   1   2   4        403.78        423.76         6.61 o
   2   2   4        143.96        187.14         5.02 o
   3   2   4         18.03         18.54         1.97 o
   4   2   4         27.69         29.11         2.48 o
   5   2   4          2.69          3.27         0.66 o
   6   2   4          1.84          1.93         0.51 o
   7   2   4          7.04          6.00         0.49 o
  -6   3   4          1.44          1.86         0.36 o
  -5   3   4          2.95          2.86         0.59 o
  -4   3   4         18.75         21.09         1.35 o
  -3   3   4          0.83          0.76         0.48 o
  -2   3   4          7.76          7.12         0.46 o
  -1   3   4          5.54          4.84         0.51 o
   0   3   4          1.77          0.92         0.29 o
   1   3   4        124.62        118.25         3.42 o
   2   3   4         21.68         22.73         1.03 o
   3   3   4        179.70        231.60         3.89 o
   4   3   4         13.59         18.04         1.50 o
   5   3   4          3.56          3.91         0.33 o
   6   3   4          0.27          0.18         0.16 o
  -4   4   4         16.02         13.78         0.66 o
  -3   4   4         19.33         17.66         0.84 o
  -2   4   4         14.33         10.58         0.66 o
  -1   4   4         37.17         33.64         1.28 o
   0   4   4          9.22          9.09         0.45 o
   1   4   4          8.92          9.09         0.72 o
   2   4   4         18.55         18.75         1.66 o
   3   4   4         16.72         23.00         1.02 o
   4   4   4          6.32          9.33         0.58 o
  -4  -4   5         25.17         20.99         0.67 o
  -2  -4   5         14.85         13.47         0.75 o
  -1  -4   5          6.27          5.31         0.54 o
   0  -4   5          0.31          0.32         0.32 o
   1  -4   5          1.57          2.29         0.37 o
   2  -4   5         10.18         12.72         0.79 o
   3  -4   5          3.49          5.52         0.61 o
   4  -4   5          6.76          8.09         0.43 o
  -6  -3   5         18.80         13.01         0.51 o
  -5  -3   5          1.75          1.41         0.20 o
  -4  -3   5          3.14          3.12         0.52 o
  -3  -3   5          7.26          6.78         0.67 o
  -2  -3   5         11.71          9.88         0.53 o
  -1  -3   5         23.22         20.67         0.75 o
   0  -3   5          0.19         -0.01         0.23 o
   1  -3   5        161.77        156.00         2.07 o
   2  -3   5        358.99        400.20         5.95 o
   3  -3   5         59.81         69.19         1.87 o
   4  -3   5         27.89         37.39         1.30 o
   5  -3   5          0.82          0.99         0.17 o
  -7  -2   5          0.20          0.30         0.23 o
  -6  -2   5         15.91         16.60         1.04 o
  -5  -2   5         46.51         41.20         1.71 o
  -4  -2   5         48.28         44.07         1.54 o
  -3  -2   5         39.44         36.96         1.24 o
  -2  -2   5         14.19         13.29         1.71 o
  -1  -2   5         54.20         54.71         3.33 o
   0  -2   5         91.75        100.57         4.10 o
   1  -2   5        214.74        235.60         5.27 o
   2  -2   5         30.05         28.86         1.50 o
   3  -2   5         72.14         71.59         1.06 o
   4  -2   5        116.01        125.57         2.65 o
   5  -2   5         34.03         34.76         1.10 o
   6  -2   5          4.69          3.73         0.33 o
   7  -2   5          0.91          0.85         0.23 o
  -8  -1   5          5.61          6.38         0.41 o
  -7  -1   5          1.31          1.40         0.44 o
  -6  -1   5         56.33         61.01         2.00 o
  -5  -1   5        148.25        148.58         2.95 o
  -4  -1   5         31.39         31.18         3.01 o
  -3  -1   5         41.99         49.60         3.39 o
  -2  -1   5         30.54         37.21         2.55 o
  -1  -1   5          0.55          0.43         0.61 o
   0  -1   5        172.57        171.91         4.43 o
   1  -1   5        338.11        321.83         5.38 o
   2  -1   5        111.66        114.26         3.95 o
   3  -1   5         45.12         42.79         2.69 o
   4  -1   5         74.18         79.64         1.30 o
   5  -1   5          3.37          3.78         0.28 o
   6  -1   5          0.92          0.74         0.51 o
   7  -1   5         14.50         17.10         1.07 o
   8  -1   5          3.26          3.03         0.33 o
  -8   0   5         14.33         16.10         0.69 o
  -7   0   5          0.08         -0.15         0.31 o
  -6   0   5          2.92          2.93         0.90 o
  -5   0   5         10.85         10.75         0.56 o
  -4   0   5         37.31         31.07         2.29 o
  -3   0   5        440.25        441.04         7.13 o
  -2   0   5        372.64        402.75         5.79 o
  -1   0   5         35.38         29.09         2.46 o
   0   0   5          0.84          0.67         0.21 o
   1   0   5         14.15         15.28         1.04 o
   2   0   5          5.37          4.09         0.81 o
   3   0   5          1.37          0.05         0.44 o
   4   0   5          3.55          2.92         0.98 o
   5   0   5          0.18          0.32         0.36 o
   6   0   5          1.57          1.36         0.54 o
   7   0   5         57.19         56.28         1.90 o
   8   0   5          4.57          3.76         0.49 o
  -8   1   5          5.56          6.06         0.39 o
  -7   1   5          1.35          2.00         0.36 o
  -6   1   5         56.48         61.35         1.68 o
  -5   1   5        147.63        140.34         7.84 o
  -4   1   5         31.57         28.43         2.82 o
  -3   1   5         42.07         44.07         3.15 o
  -2   1   5         31.23         36.27         2.45 o
  -1   1   5          0.58          0.33         0.52 o
   0   1   5        172.54        173.44         4.27 o
   1   1   5        339.53        309.60         5.56 o
   2   1   5        112.25        108.33         3.60 o
   3   1   5         45.43         38.98         2.72 o
   5   1   5          3.43          5.27         0.74 o
   6   1   5          0.91          0.48         0.36 o
   7   1   5         14.32         15.41         0.62 o
   8   1   5          3.26          2.43         0.24 o
  -7   2   5          0.20          0.10         0.14 o
  -6   2   5         15.85         16.30         0.77 o
  -4   2   5         48.24         39.73         1.30 o
  -3   2   5         39.52         34.15         3.23 o
  -2   2   5         14.36         10.59         1.58 o
  -1   2   5         53.95         50.55         3.26 o
   0   2   5         92.76         94.74         3.82 o
   1   2   5        214.64        212.47         5.13 o
   2   2   5         30.21         27.84         2.05 o
   3   2   5         71.83         73.82         2.79 o
   4   2   5        116.08        127.28         6.34 o
   7   2   5          0.91          0.50         0.23 o
  -6   3   5         18.86         19.39         0.83 o
  -5   3   5          1.71          1.56         0.50 o
  -4   3   5          3.02          2.70         0.62 o
  -3   3   5          7.26          7.14         0.83 o
  -2   3   5         11.76         10.98         0.74 o
  -1   3   5         23.01         22.32         1.11 o
   0   3   5          0.18          0.36         0.26 o
   1   3   5        161.69        160.70         2.94 o
   2   3   5        359.10        406.36         3.26 o
   3   3   5         59.97         70.59         2.03 o
   4   3   5         28.01         36.42         1.56 o
   5   3   5          0.85          1.00         0.21 o
   6   3   5          3.90          4.25         0.33 o
  -4   4   5         25.16         20.60         0.69 o
  -3   4   5         38.98         27.82         0.80 o
  -2   4   5         14.68         11.11         0.63 o
  -1   4   5          6.16          4.59         0.37 o
   0   4   5          0.31          0.38         0.24 o
   1   4   5          1.54          2.38         0.28 o
   2   4   5         10.18         13.07         0.68 o
   3   4   5          3.53          4.08         0.48 o
   4   4   5          6.74         11.38         0.57 o
  -4  -4   6         27.65         21.99         0.64 o
  -3  -4   6         19.91         20.14         0.80 o
  -2  -4   6          1.40          1.11         0.29 o
  -1  -4   6          8.74          7.72         0.60 o
   0  -4   6          7.05          7.45         0.61 o
   1  -4   6          8.70          8.15         0.46 o
   2  -4   6         64.34         73.47         1.66 o
   3  -4   6         40.25         51.96         1.23 o
   4  -4   6          1.49          1.24         0.18 o
  -6  -3   6          2.63          1.60         0.20 o
  -5  -3   6          1.45          1.05         0.29 o
  -4  -3   6         23.95         22.70         1.11 o
  -3  -3   6         80.17         77.94         1.99 o
  -2  -3   6         39.81         37.76         1.69 o
  -1  -3   6         31.92         28.50         0.88 o
   0  -3   6          3.12          2.59         0.35 o
   1  -3   6         42.73         40.29         1.08 o
   2  -3   6         53.28         62.18         1.31 o
   3  -3   6         22.35         25.43         1.00 o
   4  -3   6          7.95          9.12         0.62 o
   5  -3   6         12.99         13.86         0.63 o
  -7  -2   6          2.81          2.89         0.36 o
  -6  -2   6          1.38          1.34         0.43 o
  -5  -2   6        124.16        120.86         2.80 o
  -4  -2   6         54.63         52.21         1.84 o
  -3  -2   6          9.04          8.07         0.49 o
  -2  -2   6         33.71         27.42         0.83 o
  -1  -2   6         27.88         29.45         2.52 o
   0  -2   6         14.11         13.59         1.64 o
   1  -2   6         15.69         19.64         2.19 o
   2  -2   6          6.31          5.83         0.34 o
   3  -2   6        253.31        257.61         2.99 o
   4  -2   6        128.37        135.26         1.75 o
   5  -2   6         31.93         30.67         1.27 o
   6  -2   6          0.94          0.69         0.34 o
  -8  -1   6          3.24          4.32         0.31 o
  -7  -1   6          5.18          5.92         0.62 o
  -6  -1   6         16.76         20.01         1.20 o
  -5  -1   6         25.12         25.54         1.31 o
  -4  -1   6          3.39          3.41         0.38 o
  -3  -1   6          5.74          7.13         1.45 o
  -2  -1   6        181.06        200.05         5.89 o
  -1  -1   6        112.20        118.69         4.07 o
   0  -1   6        152.81        158.82         3.97 o
   1  -1   6        132.25        134.80         3.93 o
   2  -1   6         13.41         15.68         1.61 o
   3  -1   6         42.35         41.48         2.80 o
   4  -1   6         51.55         48.19         1.07 o
   5  -1   6          2.29          2.84         0.66 o
   6  -1   6         25.93         30.12         1.60 o
   7  -1   6          8.79          9.12         0.75 o
  -8   0   6          4.84          6.61         0.42 o
  -7   0   6          3.51          4.82         0.55 o
  -6   0   6          1.67          1.48         0.29 o
  -5   0   6         34.39         35.61         1.42 o
  -4   0   6          2.35          3.13         0.50 o
  -2   0   6        253.40        290.72         6.17 o
  -1   0   6         11.97          9.58         2.05 o
   0   0   6          0.70          0.68         0.27 o
   1   0   6        489.94        478.10         6.31 o
   2   0   6         30.51         24.11         1.88 o
   3   0   6          9.15          7.43         1.19 o
   4   0   6         68.84         66.36         2.04 o
   5   0   6          1.91          1.93         0.53 o
   6   0   6          0.57          0.24         0.46 o
   7   0   6          0.31          0.38         0.35 o
  -7   1   6          5.09          5.98         0.52 o
  -6   1   6         16.52         19.12         0.96 o
  -5   1   6         25.04         24.37         1.46 o
  -4   1   6          3.40          3.07         0.35 o
  -3   1   6          5.89          6.49         1.29 o
  -2   1   6        181.32        175.80         5.37 o
  -1   1   6        112.66         86.83         3.11 o
   0   1   6        153.63        148.13         4.10 o
   1   1   6        133.32        131.49         3.88 o
   2   1   6         13.54         16.34         1.73 o
   3   1   6         41.92         37.65         2.61 o
   5   1   6          2.20          3.23         0.62 o
   6   1   6         25.98         32.37         1.08 o
   7   1   6          8.65          8.01         0.66 o
  -7   2   6          2.83          2.28         0.20 o
  -6   2   6          1.43          1.66         0.26 o
  -5   2   6        124.37        116.70         2.00 o
  -4   2   6         54.82         48.48         1.57 o
  -3   2   6          9.10          8.80         1.69 o
  -2   2   6         34.26         27.32         1.58 o
  -1   2   6         27.89         23.66         2.29 o
   0   2   6         14.00         12.03         1.53 o
   1   2   6         15.46         13.94         1.53 o
   2   2   6          6.43          6.50         0.38 o
   3   2   6        253.55        258.41         8.77 o
   4   2   6        128.39        137.79         3.06 o
   6   2   6          0.97          1.27         0.40 o
   7   2   6          0.54          0.53         0.22 o
  -6   3   6          2.69          2.45         0.32 o
  -5   3   6          1.46          0.92         0.41 o
  -4   3   6         24.19         26.36         1.39 o
  -3   3   6         79.60         74.56         2.00 o
  -2   3   6         39.84         35.62         1.43 o
  -1   3   6         31.94         30.76         1.31 o
   0   3   6          3.13          2.87         0.53 o
   1   3   6         42.72         40.13         1.05 o
   2   3   6         52.89         60.18         0.95 o
   3   3   6         22.45         26.22         0.91 o
   4   3   6          8.01          9.59         0.75 o
   5   3   6         13.16         15.18         0.84 o
  -4   4   6         27.60         24.52         0.68 o
  -3   4   6         20.06         18.03         0.73 o
  -2   4   6          1.37          1.12         0.20 o
  -1   4   6          8.63          7.53         0.54 o
   0   4   6          6.86          7.14         0.41 o
   1   4   6          8.80          7.86         0.41 o
   2   4   6         64.44         76.28         1.38 o
   3   4   6         40.37         53.50         1.37 o
   4   4   6          1.48          1.71         0.24 o
  -3  -4   7         17.50         13.57         0.59 o
  -2  -4   7          2.22          2.14         0.33 o
  -1  -4   7          1.50          1.57         0.33 o
   0  -4   7         25.39         26.28         0.72 o
   1  -4   7         13.90         15.44         0.78 o
   3  -4   7         20.85         22.62         0.69 o
  -5  -3   7         12.41         10.66         0.61 o
  -4  -3   7         63.15         63.71         1.68 o
  -3  -3   7         78.28         79.37         2.53 o
  -2  -3   7         12.56         11.53         0.59 o
  -1  -3   7          2.69          2.18         0.32 o
   0  -3   7          7.58          6.55         0.48 o
   1  -3   7         11.76         12.05         0.62 o
   2  -3   7         16.62         18.16         1.06 o
   3  -3   7          8.70          8.63         0.64 o
   4  -3   7         12.05         14.32         0.50 o
   5  -3   7         13.33         14.54         0.58 o
  -7  -2   7          3.71          1.48         0.20 o
  -6  -2   7         22.57         23.58         1.10 o
  -5  -2   7         36.62         37.41         1.56 o
  -4  -2   7         58.95         56.54         1.98 o
  -3  -2   7          6.05          5.24         0.50 o
  -2  -2   7         12.17         10.39         0.90 o
  -1  -2   7         10.09          9.11         0.49 o
   0  -2   7         18.61         20.32         0.91 o
   1  -2   7         33.06         38.00         3.20 o
   2  -2   7         15.67         15.18         0.62 o
   3  -2   7         54.45         51.84         1.38 o
   4  -2   7         57.20         54.96         1.01 o
   5  -2   7          5.25          4.97         0.42 o
   6  -2   7          0.01         -0.02         0.26 o
  -7  -1   7          3.34          4.53         0.51 o
  -6  -1   7          6.04          7.20         0.75 o
  -5  -1   7          4.81          3.98         0.61 o
  -4  -1   7         10.28         10.04         0.58 o
  -3  -1   7         56.66         59.35         1.69 o
  -2  -1   7         67.51         77.89         3.85 o
  -1  -1   7        122.94        137.41         4.86 o
   0  -1   7          9.03          9.51         1.23 o
   1  -1   7         20.36         20.46         1.25 o
   2  -1   7         83.95         87.06         2.98 o
   3  -1   7         52.44         50.59         1.19 o
   4  -1   7        121.68        122.80         1.29 o
   5  -1   7         49.79         55.97         2.27 o
   6  -1   7          2.83          2.29         0.57 o
   7  -1   7          4.96          4.51         0.53 o
  -7   0   7          7.56         10.08         0.69 o
  -6   0   7          0.83          0.41         0.23 o
  -5   0   7          9.09          9.93         0.59 o
  -4   0   7          0.19          0.45         0.23 o
  -3   0   7         24.37         31.75         2.56 o
  -2   0   7         14.34         15.90         1.02 o
  -1   0   7          3.66          1.90         0.38 o
   0   0   7        288.83        241.01         5.83 o
   1   0   7        346.93        392.85         6.62 o
   2   0   7         94.99         86.86         3.66 o
   3   0   7         29.15         24.41         2.12 o
   4   0   7         26.75         24.40         1.24 o
   5   0   7          6.81          8.74         0.98 o
   6   0   7          5.86          6.73         0.79 o
   7   0   7          1.82          1.24         0.30 o
  -7   1   7          3.35          4.70         0.42 o
  -6   1   7          6.09          6.88         0.60 o
  -5   1   7          4.75          4.10         0.38 o
  -4   1   7         10.24          8.71         0.75 o
  -3   1   7         56.93         51.20         3.10 o
  -2   1   7         67.97         61.79         3.24 o
  -1   1   7        123.85        117.49         4.35 o
   0   1   7          9.09          7.28         1.03 o
   1   1   7         20.41         21.09         2.03 o
   2   1   7         84.33         82.52         3.13 o
   3   1   7         51.99         51.24         1.75 o
   4   1   7        121.71        130.30         3.03 o
   5   1   7         49.52         57.90         3.48 o
   6   1   7          2.76          2.98         0.37 o
   7   1   7          4.98          4.35         0.42 o
  -7   2   7          3.77          1.93         0.28 o
  -6   2   7         22.70         25.05         1.25 o
  -5   2   7         36.37         37.18         1.40 o
  -4   2   7         58.98         56.20         1.77 o
  -3   2   7          5.96          6.19         1.45 o
  -2   2   7         11.83         10.74         0.56 o
  -1   2   7         10.12          9.43         0.75 o
   0   2   7         18.67         18.35         1.26 o
   1   2   7         33.12         36.84         2.20 o
   2   2   7         15.72         16.51         1.27 o
   3   2   7         54.64         53.07         1.40 o
   4   2   7         57.38         58.11         2.01 o
   5   2   7          5.29          6.21         0.73 o
   6   2   7          0.01         -0.02         0.31 o
   7   2   7         15.14         14.22         0.56 o
  -6   3   7          0.51          0.16         0.14 o
  -5   3   7         12.53         13.25         0.79 o
  -4   3   7         63.30         65.76         2.52 o
  -3   3   7         78.46         75.11         1.24 o
  -2   3   7         12.57         12.47         0.70 o
  -1   3   7          2.68          3.01         0.32 o
   0   3   7          7.58          8.01         0.47 o
   1   3   7         11.74         13.31         0.70 o
   2   3   7         16.36         17.17         0.54 o
   3   3   7          8.87          9.44         0.54 o
   4   3   7         11.92         15.56         1.06 o
   5   3   7         13.51         16.26         0.78 o
  -3   4   7         17.58         13.25         0.55 o
  -2   4   7          2.19          1.56         0.17 o
  -1   4   7          1.43          1.23         0.28 o
   0   4   7         25.21         26.31         0.70 o
   1   4   7         13.82         14.61         0.53 o
   2   4   7         69.92         70.05         2.64 o
   3   4   7         20.67         23.91         0.83 o
  -3  -4   8         10.49          8.26         0.42 o
  -1  -4   8          3.89          3.43         0.26 o
   0  -4   8          2.13          1.87         0.21 o
   1  -4   8          1.75          1.48         0.17 o
   2  -4   8         21.71         17.58         0.56 o
  -5  -3   8         36.06         36.27         1.00 o
  -4  -3   8         57.38         56.27         1.48 o
  -3  -3   8         75.48         75.88         3.38 o
  -2  -3   8         22.90         22.30         0.79 o
  -1  -3   8          1.74          1.46         0.29 o
   0  -3   8         12.95         11.53         0.58 o
   1  -3   8         18.80         18.79         0.59 o
   2  -3   8          0.12          0.29         0.24 o
   3  -3   8         10.51         14.53         0.75 o
   4  -3   8          6.92          6.97         0.33 o
  -6  -2   8          6.82          6.96         0.58 o
  -5  -2   8         10.49         10.27         0.80 o
  -4  -2   8         12.63         10.71         0.58 o
  -3  -2   8         48.20         46.69         1.30 o
  -2  -2   8        230.11        217.04         3.36 o
  -1  -2   8         36.64         34.22         1.23 o
   0  -2   8         42.77         39.82         2.14 o
   1  -2   8          1.77          1.07         0.49 o
   2  -2   8          4.19          3.28         0.39 o
   3  -2   8         11.67         13.83         0.95 o
   4  -2   8          2.94          2.87         0.23 o
   5  -2   8          8.16          7.29         0.73 o
   6  -2   8          1.18          1.48         0.34 o
  -7  -1   8          1.50          1.62         0.30 o
  -6  -1   8          6.02          4.46         0.76 o
  -5  -1   8         30.00         30.85         1.46 o
  -4  -1   8          4.17          5.33         0.44 o
  -3  -1   8          8.04          7.73         0.49 o
  -2  -1   8         29.97         36.15         2.77 o
  -1  -1   8         12.31          9.75         1.40 o
   0  -1   8         25.41         26.67         2.07 o
   1  -1   8        102.45        115.54         6.21 o
   2  -1   8         48.90         45.99         1.49 o
   3  -1   8         48.89         49.36         1.33 o
   4  -1   8        232.20        240.18         5.97 o
   5  -1   8         33.35         34.85         1.76 o
   6  -1   8          0.62          0.27         0.41 o
   7  -1   8          4.39          4.48         0.47 o
  -7   0   8          0.07          0.21         0.16 o
  -6   0   8          0.01         -0.09         0.22 o
  -5   0   8         19.40         18.90         0.79 o
  -4   0   8          1.91          1.69         0.42 o
  -3   0   8          5.35          4.86         0.45 o
  -2   0   8         30.07         28.06         2.09 o
  -1   0   8         20.02         17.92         1.50 o
   0   0   8          8.16          7.65         0.92 o
   1   0   8        215.73        269.07         6.16 o
   2   0   8        100.94        101.42        12.30 o
   3   0   8          0.07          0.45         0.20 o
   4   0   8        187.64        175.29        12.60 o
   5   0   8         30.61         29.95         2.18 o
   6   0   8          1.74          1.77         0.32 o
   7   0   8         18.63         13.51         3.19 o
  -6   1   8          6.11          5.06         0.56 o
  -5   1   8         30.12         27.27         1.31 o
  -4   1   8          4.20          4.76         0.56 o
  -3   1   8          8.27          6.92         0.77 o
  -2   1   8         30.12         28.13         2.26 o
  -1   1   8         12.14          8.69         1.28 o
   0   1   8         25.22         18.83         1.58 o
   1   1   8        102.16        119.45         4.02 o
   2   1   8         48.64         51.47         2.65 o
   3   1   8         49.09         46.97         1.09 o
   4   1   8        231.76        239.17         5.79 o
   5   1   8         33.53         36.67         1.11 o
   6   1   8          0.67          0.74         0.35 o
   7   1   8          4.33          3.61         0.34 o
  -6   2   8          6.95          5.51         0.63 o
  -5   2   8         10.53         11.05         0.81 o
  -4   2   8         12.62         11.30         0.86 o
  -3   2   8         47.94         45.44         1.58 o
  -2   2   8        230.52        222.21         2.66 o
  -1   2   8         37.19         35.23         0.94 o
   0   2   8         42.51         37.39         3.32 o
   1   2   8          1.86          1.24         0.29 o
   2   2   8          4.09          4.02         0.29 o
   3   2   8         11.71         12.71         0.85 o
   4   2   8          3.00          3.16         0.62 o
   5   2   8          7.99          9.49         0.84 o
   6   2   8          1.20          2.16         0.39 o
  -5   3   8         36.09         33.23         1.05 o
  -4   3   8         57.27         56.70         2.05 o
  -3   3   8         75.70         70.61         2.71 o
  -2   3   8         22.95         21.35         0.90 o
  -1   3   8          1.76          1.90         0.29 o
   0   3   8         12.65         12.50         0.83 o
   1   3   8         18.82         19.23         0.93 o
   2   3   8          0.12          0.29         0.17 o
   3   3   8         10.61         12.56         0.80 o
   4   3   8          6.95          7.24         0.62 o
   5   3   8         10.76         12.83         0.62 o
  -3   4   8         10.43          7.52         0.35 o
  -2   4   8          5.74          4.87         0.21 o
  -1   4   8          3.89          3.26         0.35 o
   0   4   8          2.09          1.82         0.24 o
   1   4   8          1.70          1.28         0.21 o
   2   4   8         21.49         17.43         0.58 o
  -2  -4   9          1.23          1.31         0.21 o
  -1  -4   9          0.73          0.71         0.19 o
   0  -4   9          8.58          7.86         0.30 o
   1  -4   9          1.36          0.92         0.17 o
  -5  -3   9          1.25          1.03         0.21 o
  -4  -3   9         16.17         17.92         0.80 o
  -3  -3   9          1.91          1.48         0.24 o
  -2  -3   9          5.01          5.50         0.40 o
  -1  -3   9         25.34         23.91         0.77 o
   0  -3   9         20.04         19.37         0.57 o
   1  -3   9         22.48         21.64         0.65 o
   2  -3   9          1.90          2.01         0.27 o
   3  -3   9          0.57          0.85         0.16 o
   4  -3   9          1.03          1.16         0.14 o
  -5  -2   9          1.35          1.08         0.22 o
  -4  -2   9          8.14          6.93         0.47 o
  -3  -2   9         84.23         84.51         2.20 o
  -2  -2   9         52.70         50.43         1.70 o
  -1  -2   9         73.87         72.73         1.36 o
   0  -2   9          1.01          1.09         0.79 o
   1  -2   9          9.03          6.16         1.26 o
   2  -2   9         15.60         13.25         1.84 o
   3  -2   9          4.89          4.87         0.83 o
   4  -2   9          0.59          0.53         0.21 o
   5  -2   9         24.16         22.39         1.13 o
   6  -2   9          0.79         -0.24         0.24 o
  -7  -1   9          2.89          3.59         0.29 o
  -6  -1   9          4.27          2.97         0.47 o
  -5  -1   9         14.27         12.07         0.59 o
  -4  -1   9          0.06          0.01         0.23 o
  -3  -1   9         10.37         10.67         0.96 o
  -2  -1   9         93.25         88.42         2.71 o
  -1  -1   9         31.96         24.84         2.83 o
   0  -1   9         19.57         15.63         2.31 o
   1  -1   9        113.36        106.29         2.62 o
   2  -1   9         72.12         72.71         4.99 o
   3  -1   9          6.85          6.81         0.67 o
   4  -1   9         48.38         46.80         1.14 o
   5  -1   9         14.14         14.52         1.09 o
   6  -1   9          0.89          0.13         0.35 o
  -7   0   9          3.66          2.38         0.23 o
  -6   0   9          1.57          1.48         0.27 o
  -5   0   9          5.46          4.19         0.64 o
  -4   0   9         17.79         14.99         1.10 o
  -3   0   9         27.17         24.82         1.32 o
  -2   0   9         12.18         11.15         0.54 o
  -1   0   9          0.00          0.14         0.35 o
   0   0   9         18.59         15.23         1.38 o
   1   0   9          0.43          0.68         0.35 o
   2   0   9         58.62         65.69         3.76 o
   3   0   9         21.58         24.63         1.51 o
   4   0   9         25.73         26.72         1.50 o
   5   0   9        273.52        258.04        32.04 o
   6   0   9          5.72          4.79         0.59 o
   7   0   9          0.32          0.21         0.18 o
  -7   1   9          2.90          1.43         0.27 o
  -6   1   9          4.25          3.48         0.47 o
  -5   1   9         14.66         14.36         1.00 o
  -4   1   9          0.06         -0.37         0.46 o
  -3   1   9         10.43         10.53         0.86 o
  -2   1   9         92.53         83.62         1.10 o
  -1   1   9         32.23         28.05         2.12 o
   0   1   9         19.68         18.04         3.92 o
   1   1   9        112.58        106.91         3.25 o
   2   1   9         71.95         67.81         1.96 o
   3   1   9          6.78          5.92         0.48 o
   4   1   9         48.97         46.00         3.90 o
   5   1   9         14.18         13.35         1.12 o
   6   1   9          0.88          0.63         0.28 o
  -6   2   9          1.16          0.63         0.30 o
  -5   2   9          1.35          1.57         0.42 o
  -4   2   9          8.27          8.27         0.76 o
  -3   2   9         84.20         85.04         2.17 o
  -2   2   9         52.67         51.56         1.47 o
  -1   2   9         73.99         74.39         3.34 o
   0   2   9          0.99          0.82         0.26 o
   1   2   9          9.03          6.89         0.61 o
   2   2   9         15.61         14.30         0.76 o
   3   2   9          4.88          5.36         0.74 o
   4   2   9          0.59          1.08         0.49 o
   5   2   9         24.02         27.33         1.24 o
   6   2   9          0.78          0.95         0.25 o
  -5   3   9          1.22          0.65         0.20 o
  -4   3   9         16.17         18.77         0.90 o
  -3   3   9          1.89          1.60         0.42 o
  -2   3   9          5.04          4.98         0.49 o
  -1   3   9         25.58         26.40         1.07 o
   0   3   9         20.09         21.99         0.76 o
   1   3   9         22.07         21.23         1.13 o
   2   3   9          1.90          1.55         0.22 o
   3   3   9          0.55          0.63         0.21 o
   4   3   9          0.98          1.20         0.31 o
   5   3   9          3.81          3.31         0.29 o
  -2   4   9          1.21          0.70         0.23 o
  -1   4   9          0.76          0.33         0.18 o
   0   4   9          8.54          6.68         0.45 o
   1   4   9          1.37          0.89         0.21 o
   0  -4  10          3.32          2.52         0.22 o
  -4  -3  10          4.42          4.08         0.37 o
  -3  -3  10          3.34          2.83         0.26 o
  -2  -3  10         10.89         11.63         0.51 o
  -1  -3  10          7.24          6.91         0.42 o
   0  -3  10         19.73         17.59         0.63 o
   1  -3  10          5.24          5.43         0.61 o
   2  -3  10          0.03         -0.06         0.22 o
   3  -3  10          1.53          2.35         0.31 o
  -6  -2  10          0.13          0.00         0.14 o
  -5  -2  10          4.51          4.07         0.40 o
  -4  -2  10          0.89          0.89         0.34 o
  -3  -2  10         16.18         16.27         0.99 o
  -2  -2  10         63.52         65.11         1.92 o
  -1  -2  10         12.00         11.14         0.59 o
   0  -2  10          1.27          0.90         0.43 o
   1  -2  10          7.24          5.08         1.54 o
   2  -2  10         70.87         68.04         4.11 o
   3  -2  10         21.98         23.13         1.00 o
   4  -2  10          6.44          7.17         1.05 o
   5  -2  10          1.82          1.32         0.35 o
  -6  -1  10          1.37          1.12         0.18 o
  -5  -1  10          0.41          0.11         0.18 o
  -4  -1  10          9.41          8.37         0.80 o
  -3  -1  10         21.48         19.83         1.65 o
  -2  -1  10        195.19        184.09         3.73 o
  -1  -1  10         55.39         56.07         1.21 o
   0  -1  10          2.17          1.63         0.31 o
   1  -1  10          0.88          1.03         0.23 o
   2  -1  10         24.83         26.70         3.66 o
   3  -1  10         18.95         21.42         1.36 o
   4  -1  10          3.29          2.79         0.49 o
   5  -1  10         23.34         27.50         1.43 o
   6  -1  10         29.00         29.23         1.17 o
  -5   0  10         59.56         62.36         2.02 o
  -4   0  10          0.12          0.13         0.40 o
  -3   0  10          1.11          1.63         0.43 o
  -2   0  10          9.93          9.70         0.59 o
  -1   0  10          0.32          0.12         0.19 o
   0   0  10          9.89         12.05         0.79 o
   1   0  10          1.27          1.21         0.56 o
   2   0  10         27.08         31.63         1.79 o
   3   0  10         27.35         29.81         3.51 o
   4   0  10        210.05        228.14         4.26 o
   5   0  10         74.88         79.81         2.38 o
   6   0  10          0.92          0.90         0.33 o
  -6   1  10          1.36          1.19         0.32 o
  -5   1  10          0.39          0.30         0.39 o
  -4   1  10          9.51         10.17         0.90 o
  -3   1  10         21.30         22.28         1.24 o
  -2   1  10        195.28        184.00         8.27 o
  -1   1  10         54.99         55.41         1.84 o
   0   1  10          2.17          1.79         0.31 o
   1   1  10          0.83          0.66         0.28 o
   2   1  10         24.51         21.45         3.00 o
   3   1  10         18.75         18.05         0.80 o
   4   1  10          3.24          2.30         0.34 o
   5   1  10         23.60         21.66         1.06 o
   6   1  10         29.04         23.06         0.83 o
  -6   2  10          0.14          0.08         0.19 o
  -5   2  10          4.44          4.78         0.54 o
  -4   2  10          0.90          0.73         0.42 o
  -3   2  10         16.43         17.87         1.08 o
  -2   2  10         63.61         61.37         1.66 o
  -1   2  10         11.97         11.56         0.81 o
   0   2  10          1.19          1.04         0.29 o
   1   2  10          7.09          5.94         0.81 o
   2   2  10         70.28         62.08         2.39 o
   3   2  10         21.91         21.86         1.22 o
   4   2  10          6.47          7.36         0.72 o
   5   2  10          1.80          2.12         0.39 o
  -4   3  10          4.34          4.44         0.45 o
  -3   3  10          3.36          3.69         0.50 o
  -2   3  10         10.86         10.52         1.43 o
  -1   3  10          7.42          7.65         0.62 o
   0   3  10         19.76         19.55         0.72 o
   1   3  10          5.25          4.78         0.38 o
   2   3  10          0.04          0.02         0.17 o
   3   3  10          1.53          1.66         0.38 o
  -1   4  10          0.28          0.30         0.10 o
   0   4  10          3.38          2.10         0.24 o
  -4  -3  11          0.10          0.07         0.12 o
  -3  -3  11          1.13          1.36         0.18 o
  -2  -3  11          0.14          0.19         0.14 o
  -1  -3  11          9.17          8.01         0.39 o
   0  -3  11          9.96         10.74         0.73 o
   1  -3  11          1.27          1.14         0.28 o
   2  -3  11          2.34          2.37         0.33 o
   3  -3  11         18.17         21.60         0.74 o
  -5  -2  11          0.37          0.38         0.14 o
  -4  -2  11          1.00          1.08         0.22 o
  -3  -2  11          0.23          0.03         0.19 o
  -2  -2  11          1.00          0.84         0.27 o
  -1  -2  11          7.41          9.02         0.79 o
   0  -2  11          3.93          3.22         0.56 o
   1  -2  11         44.62         41.15         1.51 o
   2  -2  11          8.60          9.24         1.61 o
   3  -2  11          6.30          4.86         0.65 o
   4  -2  11          0.59          0.00         0.38 o
   5  -2  11          5.62          3.04         0.35 o
  -6  -1  11          0.97          0.69         0.20 o
  -5  -1  11          3.17          3.22         0.45 o
  -4  -1  11         30.20         31.98         1.84 o
  -3  -1  11         15.06         15.43         0.71 o
  -2  -1  11         72.94         78.06         1.70 o
  -1  -1  11         66.60         66.25         1.88 o
   0  -1  11          9.96          9.65         0.46 o
   1  -1  11         13.71         11.34         0.68 o
   2  -1  11          2.72          2.33         0.60 o
   3  -1  11          5.49          5.94         0.45 o
   5  -1  11        103.52        112.15         2.53 o
   6  -1  11         16.92         13.58         0.69 o
  -6   0  11          0.01          0.06         0.17 o
  -5   0  11          3.17          3.75         0.57 o
  -4   0  11         20.38         23.74         1.33 o
  -3   0  11          0.67          0.05         0.46 o
  -2   0  11        100.16        103.02         1.85 o
  -1   0  11        296.13        270.03        17.00 o
   0   0  11          0.95          1.63         0.37 o
   1   0  11         37.81         31.83         4.40 o
   2   0  11          0.77          0.96         0.25 o
   3   0  11          5.33          4.08         0.98 o
   4   0  11          5.23          6.19         1.25 o
   5   0  11         14.17         14.62         0.98 o
  -6   1  11          0.96          0.65         0.25 o
  -5   1  11          3.17          3.49         0.53 o
  -4   1  11         30.10         35.03         1.56 o
  -3   1  11         15.10         16.11         1.11 o
  -2   1  11         72.98         77.63         1.58 o
  -1   1  11         66.55         66.72         1.97 o
   0   1  11          9.79          9.55         0.96 o
   2   1  11          2.62          1.14         0.44 o
   3   1  11          5.50          3.14         0.57 o
   4   1  11         22.78         19.68         0.82 o
   5   1  11        103.62         94.44         1.86 o
  -5   2  11          0.41          0.29         0.25 o
  -4   2  11          0.99          1.34         0.41 o
  -3   2  11          0.21          0.05         0.41 o
  -2   2  11          0.94          0.65         0.24 o
  -1   2  11          7.40          7.96         0.68 o
   0   2  11          3.92          3.18         0.39 o
   1   2  11         44.17         41.40         1.42 o
   2   2  11          8.50          7.55         0.69 o
   3   2  11          6.11          5.85         0.61 o
   4   2  11          0.62          0.24         0.27 o
   5   2  11          5.64          4.85         0.38 o
  -4   3  11          0.09          0.09         0.19 o
  -3   3  11          1.17          1.36         0.34 o
  -2   3  11          0.15          0.13         0.19 o
  -1   3  11          9.17          8.33         0.58 o
   0   3  11         10.00         10.81         0.68 o
   1   3  11          1.30          0.87         0.29 o
   2   3  11          2.36          1.94         0.42 o
  -3  -3  12          0.05          0.27         0.16 o
  -2  -3  12          0.72          0.69         0.24 o
  -1  -3  12          4.07          4.89         0.45 o
   0  -3  12          0.58          0.86         0.28 o
   1  -3  12          1.69          2.30         0.30 o
   2  -3  12         14.15         15.45         0.61 o
   3  -3  12         13.52         14.90         0.51 o
  -4  -2  12          7.82          8.76         0.59 o
  -3  -2  12          4.40          4.25         0.33 o
  -2  -2  12          5.08          5.09         0.60 o
  -1  -2  12          7.84          7.97         0.74 o
   0  -2  12          0.62          0.82         0.38 o
   1  -2  12         11.50         10.74         1.16 o
   2  -2  12          9.84         11.08         0.92 o
   3  -2  12          1.26          0.98         0.47 o
   4  -2  12         15.47         11.95         0.63 o
  -5  -1  12         11.76         13.64         0.73 o
  -4  -1  12          1.52          1.48         0.41 o
  -3  -1  12          1.41          1.17         0.29 o
  -2  -1  12         28.32         31.50         1.71 o
  -1  -1  12         36.46         39.79         1.18 o
   0  -1  12         18.68         21.96         1.18 o
   1  -1  12          3.54          3.77         0.47 o
   2  -1  12         32.50         32.92         3.86 o
   3  -1  12          5.33          4.83         0.84 o
   4  -1  12          6.31          5.20         0.72 o
   5  -1  12         16.87         16.39         0.89 o
  -6   0  12          2.83          4.10         0.33 o
  -5   0  12          0.25          0.17         0.18 o
  -4   0  12          6.11          7.48         0.76 o
  -3   0  12          0.01         -0.09         0.31 o
  -2   0  12        134.08        148.31         2.26 o
  -1   0  12         64.81         66.97         2.78 o
   0   0  12         48.32         46.53         2.78 o
   1   0  12         22.22         19.82         3.71 o
   2   0  12          0.84          0.54         0.34 o
   3   0  12          0.28         -0.01         0.33 o
   4   0  12          4.72          4.19         0.64 o
   5   0  12          0.35         -0.33         0.33 o
  -6   1  12          1.04          0.78         0.17 o
  -5   1  12         11.69         14.49         0.82 o
  -4   1  12          1.46          1.36         0.47 o
  -3   1  12          1.39          1.28         0.47 o
  -2   1  12         28.45         30.73         1.04 o
  -1   1  12         36.79         37.50         1.14 o
   0   1  12         18.66         20.71         1.31 o
   1   1  12          3.52          3.46         0.78 o
   4   1  12          6.39          6.42         0.74 o
   5   1  12         16.60         15.30         0.71 o
  -5   2  12          1.33          1.61         0.28 o
  -4   2  12          7.90          9.78         0.71 o
  -3   2  12          4.36          5.49         0.63 o
  -2   2  12          5.02          5.22         0.64 o
  -1   2  12          7.79          7.20         0.69 o
   0   2  12          0.59          0.76         0.45 o
   1   2  12         11.51         10.55         0.93 o
   3   2  12          1.22          0.86         0.30 o
   4   2  12         15.50         13.21         0.64 o
  -3   3  12          0.05         -0.11         0.20 o
  -2   3  12          0.72          0.79         0.29 o
  -1   3  12          4.01          4.27         0.47 o
   0   3  12          0.63          0.51         0.27 o
   2   3  12         13.95         12.31         0.65 o
  -2  -3  13          1.65          1.96         0.24 o
  -1  -3  13          0.20          0.49         0.11 o
   0  -3  13          2.74          3.71         0.30 o
   1  -3  13          1.80          2.77         0.26 o
  -4  -2  13         11.78         14.88         0.64 o
  -3  -2  13          5.65          7.17         0.58 o
  -2  -2  13          0.91          1.43         0.38 o
  -1  -2  13          2.85          2.56         0.45 o
   0  -2  13          0.23          0.37         0.16 o
   1  -2  13          1.23          1.21         0.29 o
   2  -2  13          1.67          2.36         0.31 o
   3  -2  13          7.02          7.68         0.48 o
  -5  -1  13          0.71          1.10         0.25 o
  -4  -1  13          9.27         11.49         0.74 o
  -3  -1  13          6.33          6.92         0.69 o
  -2  -1  13          2.23          2.29         0.46 o
  -1  -1  13         65.17         76.11         1.54 o
   0  -1  13         24.51         27.05         0.91 o
   1  -1  13          5.95          6.57         1.38 o
   2  -1  13         19.92         20.31         0.88 o
   3  -1  13          1.65          0.37         0.39 o
   4  -1  13          0.82          0.20         0.30 o
   5  -1  13          4.15          2.15         0.27 o
  -5   0  13          3.40          3.72         0.39 o
  -4   0  13          8.48          9.86         0.54 o
  -3   0  13          1.83          1.51         0.25 o
  -2   0  13         36.16         41.02         1.28 o
  -1   0  13        181.66        208.38        17.72 o
   0   0  13          3.30         39.32        23.23 o
   1   0  13          0.95          4.95         2.88 o
   2   0  13         11.47          9.97         2.35 o
   3   0  13          0.48          0.12         0.28 o
   4   0  13          2.00          1.53         0.41 o
   5   0  13          2.94          0.98         0.24 o
  -5   1  13          0.67          0.75         0.15 o
  -4   1  13          9.21         11.88         0.82 o
  -3   1  13          6.24          7.18         0.74 o
  -2   1  13          2.30          2.35         0.37 o
  -1   1  13         65.17         70.36         1.87 o
   0   1  13         24.71         28.17         1.52 o
   1   1  13          5.87          5.48         0.89 o
   2   1  13         19.87         20.38         1.34 o
   3   1  13          1.59          1.21         0.55 o
   4   1  13          0.79          1.41         0.41 o
  -4   2  13         11.58         15.60         0.73 o
  -3   2  13          5.69          6.72         0.60 o
  -2   2  13          0.89          1.31         0.39 o
  -1   2  13          2.80          2.55         0.45 o
   0   2  13          0.23          0.43         0.24 o
   1   2  13          1.25          0.73         0.43 o
   2   2  13          1.76          1.91         0.49 o
   3   2  13          6.97          7.64         0.68 o
   4   2  13          3.29          4.63         0.42 o
  -2   3  13          1.61          1.79         0.27 o
  -1   3  13          0.21          0.32         0.21 o
   0   3  13          2.77          2.88         0.32 o
  -3  -2  14          2.99          2.86         0.33 o
  -2  -2  14          0.04          0.01         0.23 o
  -1  -2  14          7.50          9.06         0.60 o
   0  -2  14         17.57         21.24         0.84 o
   1  -2  14          3.18          4.74         0.36 o
   2  -2  14          6.30          7.71         0.43 o
  -4  -1  14          2.90          4.10         0.41 o
  -3  -1  14          1.28          1.68         0.38 o
  -2  -1  14          9.63         10.87         0.75 o
  -1  -1  14         49.39         58.96         1.27 o
   0  -1  14         41.13         40.33         1.68 o
   1  -1  14          7.64          6.82         0.72 o
   3  -1  14          1.91          4.48         0.46 o
   4  -1  14          5.84          7.18         0.43 o
  -5   0  14          0.14         -0.12         0.14 o
  -4   0  14          1.72          2.06         0.24 o
  -3   0  14         10.15         12.31         0.54 o
  -2   0  14          0.01         -0.04         0.31 o
  -1   0  14          0.35          0.47         0.57 o
   0   0  14          2.46          2.56         0.70 o
   1   0  14          4.36         32.07        18.88 o
   2   0  14         19.73         21.08         1.10 o
   3   0  14         24.85         17.45         0.62 o
   4   0  14          1.11          3.13         0.32 o
  -4   1  14          2.91          3.51         0.32 o
  -3   1  14          1.24          1.43         0.30 o
  -2   1  14          9.54          9.85         0.55 o
  -1   1  14         49.51         60.85         1.96 o
   0   1  14         40.95         47.77         1.74 o
   1   1  14          7.75          8.42         0.90 o
   2   1  14          1.80          1.65         0.53 o
   3   1  14          1.95          2.95         0.51 o
   4   1  14          5.91          4.90         0.42 o
  -3   2  14          2.90          3.44         0.39 o
  -2   2  14          0.03          0.34         0.26 o
  -1   2  14          7.54          7.82         0.58 o
   0   2  14         17.73         20.00         0.92 o
   1   2  14          3.19          3.70         0.51 o
   2   2  14          6.30          7.59         0.61 o
   3   2  14          1.69          1.67         0.32 o
  -2  -2  15          4.93          5.89         0.37 o
  -1  -2  15          9.30         10.77         0.50 o
  -3  -1  15          6.32          8.31         0.52 o
  -2  -1  15          0.27          0.36         0.24 o
  -1  -1  15         15.37         17.04         0.74 o
   0  -1  15          9.31         10.43         0.80 o
   1  -1  15          2.21          1.24         0.36 o
  -4   0  15          0.02          0.10         0.14 o
  -3   0  15          0.00          0.21         0.21 o
  -2   0  15          0.22          0.07         0.18 o
  -1   0  15          2.11          1.30         0.50 o
   0   0  15          8.34          9.65         0.88 o
   1   0  15          0.03          0.55         0.46 o
   2   0  15         13.12         36.80        18.73 o
  -3   1  15          6.35          7.14         0.49 o
  -2   1  15          0.26          0.25         0.22 o
  -1   1  15         15.25         16.73         0.94 o
   0   1  15          9.25         11.81         0.90 o
   1   1  15          2.26          1.82         0.46 o
   2   1  15          1.42          1.21         0.38 o
   3   1  15          4.19          3.06         0.36 o
   0   2  15         42.38         41.08         1.04 o
   1   2  15          1.01          1.18         0.29 o
  -1   0  16          0.60          0.35         0.33 o
   0   0  16          1.89          1.54         0.42 o
   1   0  16          0.06          0.00         0.30 o
   2   0  16          8.09          6.06         0.47 o
  -1   1  16          0.17          0.23         0.23 o
   0   1  16          0.05          0.29         0.29 o
   1   1  16          3.15          2.65         0.40 o
   2   1  16          6.55          6.47         0.47 o
                                                
